# Supplementary material for: HN1L promotes migration and invasion of breast cancer by up‐regulating the expression of HMGB1
Source: J Cell Mol Med. 2020 Nov 16;25(1):397–410. doi: 10.1111/jcmm.16090 (PMC7810958; doi:10.1111/jcmm.16090)
Supplement: Supplementary file 5 — Table S5 [file JCMM-25-397-s005.xlsx]

## Sheet: Slide lists
	Sample	Sample_Label	Chip_Barcode	Chip_Label
	E3623-2_(PrimeView).CEL	NC
	E3623-3_(PrimeView).CEL	NC
	E3623-1_(PrimeView).CEL	NC
	E3626-3_(PrimeView).CEL	KD
	E3626-1_(PrimeView).CEL	KD
	E3626-2_(PrimeView).CEL	KD

## Sheet: Normalized_Data
Probe	KD	KD	KD	NC	NC	NC	P-value	P-value	Fold change	Fold change	Fold change	Fold change	Annotation	Annotation	Annotation	Annotation	Annotation	Annotation
probeSet	E3626-1_(PrimeView).CEL	E3626-2_(PrimeView).CEL	E3626-3_(PrimeView).CEL	E3623-1_(PrimeView).CEL	E3623-2_(PrimeView).CEL	E3623-3_(PrimeView).CEL	Corrected p-value	P-value	Fold change	Log Fold change	Absolute Fold change	Regulation	Gene Symbol	Entrez Gene	Gene Ontology Biological Process	Gene Ontology Cellular Component	Gene Ontology Molecular Function	Alignments
11764191_at	-0.0296831	-0.21017	0.0925965	0.254406	0.0296831	-0.0464287	0.547778	0.366283	-1.09301	-0.128306	1.09301	down						chr17:62342072-62343073 (+) // 99.8 // q23.3
11727050_a_at	-0.0989084	-0.169254	-0.051559	0.0515594	0.0755153	0.0957212	0.0334577	0.00773322	-1.13354	-0.180839	1.13354	down	PPP6C	5537	0000082 // G1/S transition of mitotic cell cycle // traceable author statement /// 0006470 // protein dephosphorylation // inferred from direct assay /// 0006470 // protein dephosphorylation // inferred from electronic annotation /// 0006470 // protein dephosphorylation // traceable author statement /// 0007049 // cell cycle // inferred from electronic annotation	0005737 // cytoplasm // inferred from electronic annotation /// 0005829 // cytosol // inferred from direct assay	0004721 // phosphoprotein phosphatase activity // inferred from electronic annotation /// 0004722 // protein serine/threonine phosphatase activity // inferred from direct assay /// 0004722 // protein serine/threonine phosphatase activity // inferred from electronic annotation /// 0004722 // protein serine/threonine phosphatase activity // traceable author statement /// 0005515 // protein binding …	chr9:127908852-127952218 (-) // 96.0 // q33.3
11750344_a_at	0.102883	-0.00581264	-0.030479	0.00581264	-0.00711822	0.0970421	0.923439	0.862106	-1.00676	-0.00971502	1.00676	down	ALOX15	246	0006629 // lipid metabolic process // non-traceable author statement /// 0006691 // leukotriene metabolic process // inferred from electronic annotation /// 0006954 // inflammatory response // traceable author statement /// 0019370 // leukotriene biosynthetic process // inferred from electronic annotation /// 0055114 // oxidation-reduction process // inferred from electronic annotation	0005634 // nucleus // inferred from direct assay /// 0005730 // nucleolus // inferred from direct assay /// 0005737 // cytoplasm // inferred from direct assay /// 0005737 // cytoplasm // inferred from electronic annotation	0005506 // iron ion binding // inferred from electronic annotation /// 0016165 // lipoxygenase activity // inferred from electronic annotation /// 0016165 // lipoxygenase activity // traceable author statement /// 0016491 // oxidoreductase activity // inferred from electronic annotation /// 0016702 // oxidoreductase activity, acting on single donors with incorporation of molecular oxygen, incorpo…	chr17:4534590-4545230 (-) // 97.77 // p13.2
11759307_at	0.191302	0.0825806	0.34469	-0.234441	-0.100698	-0.0825806	0.0625977	0.0183909	1.27053	0.345431	1.27053	up	RREB1	6239	0006351 // transcription, DNA-dependent // inferred from electronic annotation /// 0006355 // regulation of transcription, DNA-dependent // traceable author statement /// 0006355 // regulation of transcription, DNA-dependent // inferred from electronic annotation /// 0006366 // transcription from RNA polymerase II promoter // traceable author statement /// 0007265 // Ras protein signal transducti…	0005622 // intracellular // inferred from electronic annotation /// 0005634 // nucleus // traceable author statement /// 0005634 // nucleus // inferred from electronic annotation /// 0005737 // cytoplasm // traceable author statement /// 0016604 // nuclear body // traceable author statement /// 0016607 // nuclear speck // inferred from electronic annotation	0003676 // nucleic acid binding // inferred from electronic annotation /// 0003677 // DNA binding // inferred from electronic annotation /// 0008270 // zinc ion binding // inferred from electronic annotation /// 0046872 // metal ion binding // inferred from electronic annotation	chr6:7108053-7252213 (+) // 95.0 // p24.3
11761403_at	-0.193493	0.0991166	-0.0284033	-0.0388327	0.0768249	0.0284033	0.689748	0.526892	-1.04468	-0.0630585	1.04468	down	ISCU	23479	0009399 // nitrogen fixation // traceable author statement /// 0016226 // iron-sulfur cluster assembly // traceable author statement /// 0016226 // iron-sulfur cluster assembly // inferred from electronic annotation	0005634 // nucleus // traceable author statement /// 0005634 // nucleus // inferred from electronic annotation /// 0005737 // cytoplasm // inferred from direct assay /// 0005737 // cytoplasm // inferred from electronic annotation /// 0005739 // mitochondrion // inferred from direct assay /// 0005739 // mitochondrion // inferred from electronic annotation /// 0005829 // cytosol // inferred from di…	0005506 // iron ion binding // traceable author statement /// 0005506 // iron ion binding // inferred from electronic annotation /// 0005515 // protein binding // inferred from physical interaction /// 0032947 // protein complex scaffold // inferred from direct assay /// 0046872 // metal ion binding // inferred from electronic annotation /// 0051536 // iron-sulfur cluster binding // inferred from…	chr12:108956373-108961684 (+) // 80.72 // q23.3
11757172_at	-0.0776334	-0.046191	0.0146306	0.172723	0.0639462	-0.0146303	0.286536	0.143021	-1.07954	-0.110411	1.07954	down	SNORA47	677828				chr5:76376258-76376396 (-) // 100.0 // q13.3
11763268_at	0.0178165	-0.119036	0.0916481	0.00221586	-0.128766	-0.00221586	0.767088	0.625162	1.02792	0.0397315	1.02792	up	FAM120B	84498	0006351 // transcription, DNA-dependent // inferred from electronic annotation /// 0006355 // regulation of transcription, DNA-dependent // inferred from electronic annotation /// 0030154 // cell differentiation // inferred from electronic annotation	0005634 // nucleus // inferred from electronic annotation		chr6:170599790-170716404 (+) // 88.48 // q27
11727695_a_at	0.391867	0.394005	0.557206	-0.736851	-0.765902	-0.391867	0.0097684	0.00121939	2.11291	1.07923	2.11291	up	KLRC4-KLRK1 /// KLRK1	100528032 /// 22914	0002223 // stimulatory C-type lectin receptor signaling pathway // inferred from electronic annotation /// 0007165 // signal transduction // traceable author statement /// 0030101 // natural killer cell activation // inferred from electronic annotation /// 0030101 // natural killer cell activation // traceable author statement /// 0031295 // T cell costimulation // traceable author statement /// …	0005886 // plasma membrane // traceable author statement /// 0005887 // integral to plasma membrane // traceable author statement /// 0009897 // external side of plasma membrane // inferred from electronic annotation /// 0009986 // cell surface // inferred from electronic annotation /// 0016020 // membrane // inferred from electronic annotation /// 0016021 // integral to membrane // traceable aut…	0004872 // receptor activity // traceable author statement /// 0004872 // receptor activity // inferred from electronic annotation /// 0005515 // protein binding // inferred from physical interaction /// 0030246 // carbohydrate binding // inferred from electronic annotation /// 0032394 // MHC class Ib receptor activity // inferred from electronic annotation /// 0042288 // MHC class I protein bind…	chr12:10524951-10542640 (-) // 54.21 // p13.2
11730840_a_at	0.234831	0.27725	0.116201	-0.116201	-0.125123	-0.117359	0.0151015	0.00242351	1.25613	0.328989	1.25613	up	ZMYND8	23613	0000122 // negative regulation of transcription from RNA polymerase II promoter // inferred from sequence or structural similarity /// 0016310 // phosphorylation // inferred from electronic annotation	0005634 // nucleus // inferred from sequence or structural similarity	0001106 // RNA polymerase II transcription corepressor activity // inferred from sequence or structural similarity /// 0005515 // protein binding // inferred from physical interaction /// 0008270 // zinc ion binding // inferred from electronic annotation /// 0016301 // kinase activity // inferred from electronic annotation /// 0046872 // metal ion binding // inferred from electronic annotation //…	chr20:45837858-45985474 (-) // 98.92 // q13.12
11755175_a_at	-0.0948105	-0.00612164	-0.195047	0.00612164	0.0389519	0.0852308	0.176575	0.0743368	-1.10351	-0.142094	1.10351	down	HSPA12A	259217	0006950 // response to stress // inferred from electronic annotation		0000166 // nucleotide binding // inferred from electronic annotation /// 0005524 // ATP binding // inferred from electronic annotation	chr10:118430703-118609716 (-) // 94.89 // q25.3
11731820_at	-0.112497	0.0139308	-0.0139308	0.0444653	-0.0487189	0.211538	0.4578	0.279303	-1.07668	-0.106594	1.07668	down	ADAM11	4185	0006508 // proteolysis // inferred from electronic annotation /// 0007229 // integrin-mediated signaling pathway // traceable author statement /// 0007229 // integrin-mediated signaling pathway // inferred from electronic annotation	0005886 // plasma membrane // traceable author statement /// 0016020 // membrane // inferred from electronic annotation /// 0016021 // integral to membrane // inferred from electronic annotation /// 0031012 // extracellular matrix // inferred from sequence or structural similarity	0004222 // metalloendopeptidase activity // inferred from electronic annotation /// 0005178 // integrin binding // traceable author statement /// 0008237 // metallopeptidase activity // traceable author statement /// 0008270 // zinc ion binding // inferred from electronic annotation	chr17:42836398-42859214 (+) // 96.66 // q21.31
11731123_a_at	-0.0263805	-0.0835154	0.108457	-0.114373	0.451361	0.0263803	0.696192	0.534882	-1.08794	-0.121602	1.08794	down	TMEM200A	114801		0016020 // membrane // inferred from electronic annotation /// 0016021 // integral to membrane // inferred from electronic annotation		chr6:130758261-130764212 (+) // 93.26 // q23.1
11761012_x_at	0.0021348	-0.0021348	-0.228532	0.137001	-0.125287	0.0021348	0.662118	0.49381	-1.0576	-0.0807935	1.0576	down	POM121L8P	29797				chr20:23969351-23971719 (+) // 91.03 // p11.21 /// chr22:21636713-21639084 (+) // 93.78 // q11.21 /// chr22:18833988-18836359 (+) // 93.41 // q11.21 /// chr22:24647516-24649886 (+) // 92.32 // q11.23 /// chr22:21043862-21046233 (+) // 91.36 // q11.21 /// chr22:21480010-21482381 (-) // 93.66 // q11.21 /// chr22:22984642-22987012 (-) // 92.36 // q11.22 /// chr22:25052816-25055186 (-) // 92.32 // q1…
11763593_a_at	0.195734	0.132863	0.0596247	-0.0719085	-0.232771	-0.0596247	0.0697914	0.0212928	1.1899	0.250842	1.1899	up	RGNEF	64283	0021955 // central nervous system neuron axonogenesis // inferred from electronic annotation /// 0030154 // cell differentiation // inferred from electronic annotation /// 0035023 // regulation of Rho protein signal transduction // inferred from electronic annotation /// 0035556 // intracellular signal transduction // inferred from electronic annotation /// 0060052 // neurofilament cytoskeleton o…	0005622 // intracellular // inferred from electronic annotation /// 0005737 // cytoplasm // inferred from direct assay /// 0005737 // cytoplasm // inferred from electronic annotation /// 0005886 // plasma membrane // inferred from electronic annotation /// 0015630 // microtubule cytoskeleton // inferred from direct assay /// 0016020 // membrane // inferred from electronic annotation	0003723 // RNA binding // inferred from electronic annotation /// 0005085 // guanyl-nucleotide exchange factor activity // inferred from electronic annotation /// 0005089 // Rho guanyl-nucleotide exchange factor activity // inferred from electronic annotation /// 0005543 // phospholipid binding // inferred from electronic annotation /// 0046872 // metal ion binding // inferred from electronic ann…	chr5:73181727-73237817 (+) // 99.22 // q13.2
11730317_at	0.0695305	-0.0491159	-0.284166	0.0468008	-0.00344419	0.00344419	0.561752	0.380469	-1.07439	-0.103518	1.07439	down	RGS7BP	401190	0007186 // G-protein coupled receptor signaling pathway // inferred from electronic annotation /// 0009968 // negative regulation of signal transduction // inferred from electronic annotation	0005634 // nucleus // inferred from electronic annotation /// 0005737 // cytoplasm // inferred from electronic annotation /// 0005886 // plasma membrane // inferred from electronic annotation /// 0016020 // membrane // inferred from electronic annotation		chr5:63801773-63908145 (+) // 89.65 // q12.3
11743747_a_at	-0.223977	-0.215854	-0.19805	0.19805	0.681221	0.88945	0.0597697	0.0173265	-1.74376	-0.802201	1.74376	down	PHKA1	5255	0005975 // carbohydrate metabolic process // traceable author statement /// 0005975 // carbohydrate metabolic process // inferred from electronic annotation /// 0005976 // polysaccharide metabolic process // inferred from electronic annotation /// 0005977 // glycogen metabolic process // traceable author statement /// 0005977 // glycogen metabolic process // inferred from electronic annotation //…	0005829 // cytosol // traceable author statement /// 0005886 // plasma membrane // inferred from electronic annotation /// 0005964 // phosphorylase kinase complex // inferred from electronic annotation /// 0016020 // membrane // inferred from electronic annotation	0003824 // catalytic activity // inferred from electronic annotation /// 0004553 // hydrolase activity, hydrolyzing O-glycosyl compounds // inferred from electronic annotation /// 0004689 // phosphorylase kinase activity // inferred from electronic annotation /// 0004689 // phosphorylase kinase activity // traceable author statement /// 0005516 // calmodulin binding // inferred from electronic an…	chrX:71798663-71934043 (-) // 98.84 // q13.1
11716432_a_at	-0.0547895	0.00740147	-0.107506	0.147285	-0.00740147	0.141438	0.176357	0.0742024	-1.10604	-0.145405	1.10604	down	MNAT1	4331	0000079 // regulation of cyclin-dependent protein kinase activity // traceable author statement /// 0000080 // G1 phase of mitotic cell cycle // traceable author statement /// 0000082 // G1/S transition of mitotic cell cycle // traceable author statement /// 0000082 // G1/S transition of mitotic cell cycle // inferred from electronic annotation /// 0000084 // S phase of mitotic cell cycle // trac…	0005634 // nucleus // inferred from direct assay /// 0005634 // nucleus // inferred from electronic annotation /// 0005654 // nucleoplasm // traceable author statement /// 0005675 // holo TFIIH complex // inferred from direct assay /// 0005737 // cytoplasm // inferred from direct assay /// 0043231 // intracellular membrane-bounded organelle // inferred from direct assay	0004672 // protein kinase activity // inferred from direct assay /// 0005515 // protein binding // inferred from physical interaction /// 0008094 // DNA-dependent ATPase activity // inferred from direct assay /// 0008270 // zinc ion binding // inferred from electronic annotation /// 0008270 // zinc ion binding // traceable author statement /// 0008353 // RNA polymerase II carboxy-terminal domain …	chr14:61201458-61435480 (+) // 94.24 // q23.1
11734196_a_at	-0.269597	-0.144493	-0.147742	0.233965	0.225838	0.144493	0.0110452	0.00148838	-1.30922	-0.388709	1.30922	down	SAMD4B	55095				chr19:39842454-39875535 (+) // 90.83 // q13.2
11736790_x_at	-0.0469801	0.235951	0.0366857	0.0592866	-0.196594	-0.0366857	0.481535	0.301175	1.09674	0.133217	1.09674	up	FBXO4	26272	0000209 // protein polyubiquitination // inferred from direct assay /// 0000723 // telomere maintenance // inferred from mutant phenotype /// 0006511 // ubiquitin-dependent protein catabolic process // inferred from direct assay /// 0016567 // protein ubiquitination // inferred from direct assay /// 0016567 // protein ubiquitination // inferred from electronic annotation /// 0031146 // SCF-depend…	0000151 // ubiquitin ligase complex // inferred from direct assay /// 0005737 // cytoplasm // inferred from electronic annotation /// 0019005 // SCF ubiquitin ligase complex // inferred from direct assay	0004842 // ubiquitin-protein ligase activity // inferred from direct assay /// 0005515 // protein binding // inferred from physical interaction /// 0042803 // protein homodimerization activity // inferred from physical interaction	chr5:41925355-41935423 (+) // 83.91 // p13.1
11745745_a_at	-0.0528598	0.0788336	-0.0400939	0.0590401	-0.0997267	0.0400939	0.97329	0.948266	-1.00313	-0.00450921	1.00313	down	SLC39A1	27173	0006810 // transport // inferred from electronic annotation /// 0006811 // ion transport // inferred from electronic annotation /// 0006812 // cation transport // traceable author statement /// 0006829 // zinc ion transport // inferred from electronic annotation /// 0030001 // metal ion transport // inferred from electronic annotation /// 0055085 // transmembrane transport // traceable author sta…	0005624 // membrane fraction // traceable author statement /// 0005783 // endoplasmic reticulum // inferred from electronic annotation /// 0005789 // endoplasmic reticulum membrane // inferred from electronic annotation /// 0005886 // plasma membrane // inferred from direct assay /// 0005886 // plasma membrane // traceable author statement /// 0005886 // plasma membrane // inferred from electroni…	0005102 // receptor binding // inferred from electronic annotation /// 0005385 // zinc ion transmembrane transporter activity // inferred from electronic annotation /// 0022890 // inorganic cation transmembrane transporter activity // traceable author statement /// 0046873 // metal ion transmembrane transporter activity // inferred from electronic annotation	chr1:153931651-153940097 (-) // 92.53 // q21.3
11716949_s_at	-0.398576	-0.299418	-0.300714	0.33544	0.348037	0.299418	0.00184931	5.1479e-05	-1.58067	-0.660534	1.58067	down	TM9SF3	56889		0016020 // membrane // inferred from electronic annotation /// 0016021 // integral to membrane // inferred from electronic annotation	0005488 // binding // inferred from direct assay	chr10:98277867-98346797 (-) // 96.48 // q24.1
11715860_a_at	0.0319357	0.0190368	0.00610304	-0.00610304	-0.207156	-0.0969567	0.228555	0.10494	1.08857	0.122431	1.08857	up	RIC8A	60626	0001701 // in utero embryonic development // inferred from electronic annotation /// 0008542 // visual learning // inferred from electronic annotation /// 0009416 // response to light stimulus // inferred from electronic annotation /// 0043547 // positive regulation of GTPase activity // inferred from electronic annotation	0005737 // cytoplasm // inferred from sequence or structural similarity /// 0005737 // cytoplasm // inferred from electronic annotation /// 0005886 // plasma membrane // inferred from sequence or structural similarity /// 0005886 // plasma membrane // inferred from electronic annotation /// 0016020 // membrane // inferred from electronic annotation	0001965 // G-protein alpha-subunit binding // inferred from electronic annotation /// 0005085 // guanyl-nucleotide exchange factor activity // inferred from electronic annotation /// 0005096 // GTPase activator activity // inferred from electronic annotation	chr11:207118-215113 (+) // 82.86 // p15.5
11753470_a_at	0.0104947	0.347938	0.264956	-0.0913715	-0.2665	-0.0104947	0.149317	0.0592734	1.25752	0.330585	1.25752	up	TIA1	7072	0006915 // apoptotic process // inferred from electronic annotation /// 0006917 // induction of apoptosis // traceable author statement /// 0017148 // negative regulation of translation // inferred from electronic annotation /// 0042036 // negative regulation of cytokine biosynthetic process // inferred from electronic annotation /// 0048024 // regulation of nuclear mRNA splicing, via spliceosome…	0005634 // nucleus // inferred from electronic annotation /// 0005737 // cytoplasm // inferred from electronic annotation	0000166 // nucleotide binding // inferred from electronic annotation /// 0003676 // nucleic acid binding // inferred from electronic annotation /// 0003723 // RNA binding // inferred from electronic annotation /// 0005515 // protein binding // inferred from physical interaction /// 0008143 // poly(A) RNA binding // traceable author statement /// 0017091 // AU-rich element binding // inferred from…	chr2:70443805-70475586 (-) // 95.68 // p13.3
11737412_at	-0.0247931	-0.0167925	0.0426128	0.0167925	0.116943	-0.170498	0.940889	0.891732	1.00877	0.0125968	1.00877	up	SCML4	256380	0006351 // transcription, DNA-dependent // inferred from electronic annotation /// 0006355 // regulation of transcription, DNA-dependent // inferred from electronic annotation	0005634 // nucleus // inferred from electronic annotation	0003677 // DNA binding // inferred from electronic annotation	chr6:108023360-108145521 (-) // 84.48 // q21
11733237_a_at	-0.0068419	-0.152651	-0.213907	0.168969	0.0068419	0.224513	0.122058	0.0451439	-1.19574	-0.257908	1.19574	down	RPGRIP1L	23322	0001701 // in utero embryonic development // inferred from electronic annotation /// 0001822 // kidney development // inferred from electronic annotation /// 0001889 // liver development // inferred from electronic annotation /// 0007368 // determination of left/right symmetry // inferred from electronic annotation /// 0007420 // brain development // inferred from electronic annotation /// 000858…	0005737 // cytoplasm // inferred from direct assay /// 0005737 // cytoplasm // inferred from electronic annotation /// 0005813 // centrosome // inferred from direct assay /// 0005815 // microtubule organizing center // inferred from electronic annotation /// 0005856 // cytoskeleton // inferred from electronic annotation /// 0005911 // cell-cell junction // inferred from direct assay /// 0005923 /…	0005515 // protein binding // inferred from physical interaction /// 0031870 // thromboxane A2 receptor binding // inferred from physical interaction	chr16:53633817-53737742 (-) // 96.81 // q12.2
11732837_a_at	-0.0486798	0.0267496	0.121666	0.0141826	-0.0141826	-0.0433521	0.59062	0.410965	1.03361	0.0476961	1.03361	up	IL37	27178	0001960 // negative regulation of cytokine-mediated signaling pathway // inferred from electronic annotation /// 0006955 // immune response // non-traceable author statement	0005576 // extracellular region // non-traceable author statement /// 0005576 // extracellular region // traceable author statement /// 0005576 // extracellular region // inferred from electronic annotation /// 0005615 // extracellular space // inferred from electronic annotation /// 0005634 // nucleus // inferred from electronic annotation /// 0005737 // cytoplasm // inferred from electronic ann…	0005125 // cytokine activity // inferred from electronic annotation /// 0005149 // interleukin-1 receptor binding // non-traceable author statement /// 0005149 // interleukin-1 receptor binding // traceable author statement /// 0005152 // interleukin-1 receptor antagonist activity // inferred from electronic annotation	chr2:113670547-113676459 (+) // 95.9 // q13
11747580_a_at	0.197722	0.19415	0.165282	-0.323261	-0.225987	-0.165281	0.00783439	0.000846803	1.34154	0.423895	1.34154	up	PGS1	9489	0006655 // phosphatidylglycerol biosynthetic process // inferred from sequence or structural similarity /// 0006655 // phosphatidylglycerol biosynthetic process // inferred from electronic annotation /// 0008152 // metabolic process // inferred from electronic annotation /// 0008654 // phospholipid biosynthetic process // inferred from electronic annotation /// 0032049 // cardiolipin biosynthetic…	0005739 // mitochondrion // inferred from sequence or structural similarity /// 0005739 // mitochondrion // inferred from electronic annotation /// 0005743 // mitochondrial inner membrane // traceable author statement /// 0005783 // endoplasmic reticulum // inferred from direct assay	0000166 // nucleotide binding // inferred from electronic annotation /// 0003824 // catalytic activity // inferred from electronic annotation /// 0005509 // calcium ion binding // inferred from sequence or structural similarity /// 0005524 // ATP binding // inferred from electronic annotation /// 0008444 // CDP-diacylglycerol-glycerol-3-phosphate 3-phosphatidyltransferase activity // inferred fro…	chr17:76374731-76420637 (+) // 98.17 // q25.3
11744584_a_at	-0.207117	-0.153178	-0.277893	0.222097	0.165594	0.153178	0.00711793	0.000718282	-1.31314	-0.393019	1.31314	down	HYI	81888			0008903 // hydroxypyruvate isomerase activity // inferred from electronic annotation /// 0016853 // isomerase activity // inferred from electronic annotation	chr1:43916277-43919346 (-) // 92.28 // p34.2
11720005_at	0.0764434	-0.145076	0.0736756	0.0263462	-0.0263462	-0.165284	0.727877	0.57458	1.04014	0.0567759	1.04014	up	NPTX2	4885	0007268 // synaptic transmission // non-traceable author statement	0005576 // extracellular region // inferred from electronic annotation	0030246 // carbohydrate binding // inferred from electronic annotation /// 0046872 // metal ion binding // inferred from electronic annotation	chr7:98246596-98259181 (+) // 94.95 // q22.1
11731753_a_at	-0.225183	0.0206075	-0.0798402	-0.000377655	0.000377655	0.00767899	0.418365	0.24434	-1.06982	-0.0973651	1.06982	down	ZNF577	84765	0006351 // transcription, DNA-dependent // inferred from electronic annotation /// 0006355 // regulation of transcription, DNA-dependent // inferred from electronic annotation	0005622 // intracellular // inferred from electronic annotation /// 0005634 // nucleus // inferred from electronic annotation	0003676 // nucleic acid binding // inferred from electronic annotation /// 0003677 // DNA binding // inferred from electronic annotation /// 0008270 // zinc ion binding // inferred from electronic annotation /// 0046872 // metal ion binding // inferred from electronic annotation	chr19:52374552-52391229 (-) // 79.47 // q13.41
11758622_s_at	-0.0228205	0.0422554	-0.0304241	-0.00634289	0.0226803	0.00634289	0.800987	0.671238	-1.00781	-0.0112232	1.00781	down	MXRA7	439921		0016020 // membrane // inferred from electronic annotation /// 0016021 // integral to membrane // inferred from electronic annotation		chr17:74675651-74676010 (-) // 99.72 // q25.1 /// chr2:162196027-162196386 (-) // 99.16 // q24.2
11762600_a_at	0.083725	0.229877	-0.083725	0.125779	-0.154702	-0.0916443	0.580265	0.400196	1.08434	0.116815	1.08434	up	SEC31B	25956	0006810 // transport // inferred from electronic annotation /// 0015031 // protein transport // inferred from electronic annotation /// 0016192 // vesicle-mediated transport // inferred from electronic annotation	0005737 // cytoplasm // inferred from electronic annotation /// 0005739 // mitochondrion // inferred from electronic annotation /// 0005783 // endoplasmic reticulum // inferred from electronic annotation /// 0005789 // endoplasmic reticulum membrane // inferred from electronic annotation /// 0012507 // ER to Golgi transport vesicle membrane // inferred from electronic annotation /// 0016020 // me…	0003954 // NADH dehydrogenase activity // inferred from electronic annotation /// 0008137 // NADH dehydrogenase (ubiquinone) activity // inferred from electronic annotation	chr10:102265384-102289628 (-) // 99.9 // q24.31
11736940_at	0.285988	-0.0061903	-0.0131731	-0.0984287	0.0269628	0.0061903	0.537018	0.355294	1.0797	0.110634	1.0797	up	CHRNB4	1143	0001508 // regulation of action potential // inferred from electronic annotation /// 0006810 // transport // inferred from electronic annotation /// 0006811 // ion transport // traceable author statement /// 0006811 // ion transport // inferred from electronic annotation /// 0006939 // smooth muscle contraction // inferred from electronic annotation /// 0006940 // regulation of smooth muscle cont…	0005886 // plasma membrane // traceable author statement /// 0005886 // plasma membrane // inferred from electronic annotation /// 0005887 // integral to plasma membrane // inferred by curator /// 0005892 // acetylcholine-gated channel complex // inferred from direct assay /// 0005892 // acetylcholine-gated channel complex // traceable author statement /// 0005892 // acetylcholine-gated channel c…	0004872 // receptor activity // inferred from electronic annotation /// 0004889 // acetylcholine-activated cation-selective channel activity // traceable author statement /// 0004889 // acetylcholine-activated cation-selective channel activity // inferred from electronic annotation /// 0005216 // ion channel activity // inferred from electronic annotation /// 0005230 // extracellular ligand-gated…	chr15:78916514-78933587 (-) // 73.27 // q25.1
11741412_at	0.0210371	0.313193	-0.0210371	-0.156717	0.21597	-0.0818543	0.675473	0.509979	1.08067	0.111931	1.08067	up	LHX9	56956	0006355 // regulation of transcription, DNA-dependent // inferred from electronic annotation /// 0008045 // motor axon guidance // inferred from sequence or structural similarity /// 0008283 // cell proliferation // inferred from electronic annotation /// 0008584 // male gonad development // inferred from electronic annotation /// 0008585 // female gonad development // inferred from electronic an…	0005634 // nucleus // inferred from electronic annotation	0003677 // DNA binding // inferred from electronic annotation /// 0003700 // sequence-specific DNA binding transcription factor activity // inferred from electronic annotation /// 0003714 // transcription corepressor activity // inferred from sequence or structural similarity /// 0008270 // zinc ion binding // inferred from electronic annotation /// 0043565 // sequence-specific DNA binding // inf…	chr1:197886516-197899273 (+) // 97.89 // q31.3
11753606_x_at	0.367007	0.166113	0.328304	-0.166113	-0.280354	-0.249337	0.0124103	0.00179908	1.43304	0.519076	1.43304	up	CDC42	998	0001934 // positive regulation of protein phosphorylation // inferred from electronic annotation /// 0003334 // keratinocyte development // inferred from electronic annotation /// 0006184 // GTP catabolic process // traceable author statement /// 0006184 // GTP catabolic process // inferred from electronic annotation /// 0007030 // Golgi organization // inferred from sequence or structural simila…	0000139 // Golgi membrane // inferred from electronic annotation /// 0000139 // Golgi membrane // inferred from sequence or structural similarity /// 0005622 // intracellular // inferred from electronic annotation /// 0005737 // cytoplasm // inferred from direct assay /// 0005737 // cytoplasm // inferred from electronic annotation /// 0005815 // microtubule organizing center // inferred from elec…	0000166 // nucleotide binding // inferred from electronic annotation /// 0003924 // GTPase activity // inferred from electronic annotation /// 0003924 // GTPase activity // traceable author statement /// 0005515 // protein binding // inferred from physical interaction /// 0005525 // GTP binding // inferred from electronic annotation /// 0019901 // protein kinase binding // inferred from direct as…	chr1:22404971-22418010 (+) // 100.0 // p36.12 /// chr4:22728997-22729573 (-) // 98.96 // p15.2
11761646_at	0.0129578	0.00500298	-0.0150554	0.101506	-0.0498729	-0.00500298	0.863599	0.765534	-1.01015	-0.0145749	1.01015	down	SRGAP3	9901	0007165 // signal transduction // inferred from electronic annotation /// 0007264 // small GTPase mediated signal transduction // traceable author statement /// 0043547 // positive regulation of GTPase activity // inferred from electronic annotation /// 0051056 // regulation of small GTPase mediated signal transduction // traceable author statement	0005622 // intracellular // inferred from electronic annotation /// 0005829 // cytosol // traceable author statement	0005096 // GTPase activator activity // inferred from electronic annotation	chr3:9048662-9166601 (-) // 80.34 // p25.3
11718707_a_at	0.25474	0.068032	-0.0215969	-0.23908	-0.0905893	0.0215971	0.284185	0.141342	1.15116	0.203082	1.15116	up	IGF1R	3480	0006468 // protein phosphorylation // inferred from electronic annotation /// 0006916 // anti-apoptosis // traceable author statement /// 0006955 // immune response // inferred from mutant phenotype /// 0007165 // signal transduction // traceable author statement /// 0007169 // transmembrane receptor protein tyrosine kinase signaling pathway // inferred from electronic annotation /// 0007409 // a…	0005792 // microsome // inferred from direct assay /// 0005886 // plasma membrane // inferred from electronic annotation /// 0005887 // integral to plasma membrane // inferred by curator /// 0005901 // caveola // inferred from electronic annotation /// 0016020 // membrane // inferred from direct assay /// 0016020 // membrane // inferred from electronic annotation /// 0016021 // integral to membra…	0000166 // nucleotide binding // inferred from electronic annotation /// 0004672 // protein kinase activity // inferred from electronic annotation /// 0004713 // protein tyrosine kinase activity // inferred from direct assay /// 0004713 // protein tyrosine kinase activity // inferred from electronic annotation /// 0004714 // transmembrane receptor protein tyrosine kinase activity // inferred from…	chr15:99192272-99507759 (+) // 97.28 // q26.3
11722086_x_at	0.295385	-0.182331	0.255462	-0.184391	-0.0901706	0.0901709	0.528349	0.346574	1.13627	0.184302	1.13627	up	SEPT1	1731	0007049 // cell cycle // inferred from electronic annotation /// 0051301 // cell division // inferred from electronic annotation	0005737 // cytoplasm // inferred from electronic annotation /// 0005815 // microtubule organizing center // inferred from electronic annotation /// 0005856 // cytoskeleton // inferred from electronic annotation /// 0031105 // septin complex // inferred from electronic annotation	0000166 // nucleotide binding // inferred from electronic annotation /// 0005515 // protein binding // inferred from physical interaction /// 0005525 // GTP binding // inferred from electronic annotation	chr16:30389455-30394171 (-) // 96.24 // p11.2
11742820_s_at	0.00323319	-0.00323319	-0.00857997	-0.0405328	0.00323319	0.199285	0.654334	0.484124	-1.0402	-0.0568552	1.0402	down	OGN	4969	0048662 // negative regulation of smooth muscle cell proliferation // inferred from sequence or structural similarity	0005576 // extracellular region // inferred from electronic annotation /// 0005578 // proteinaceous extracellular matrix // inferred from electronic annotation /// 0005615 // extracellular space // inferred from direct assay /// 0005783 // endoplasmic reticulum // inferred from direct assay /// 0031012 // extracellular matrix // inferred from direct assay	0005515 // protein binding // inferred from physical interaction /// 0008083 // growth factor activity // inferred from electronic annotation	chr9:95146099-95166937 (-) // 99.63 // q22.31
11740952_at	0.146531	-0.0172873	-0.0249948	-0.0249948	0.0172873	0.280046	0.777737	0.639097	-1.0396	-0.0560297	1.0396	down	OTUD7A	161725	0006508 // proteolysis // inferred from electronic annotation	0005634 // nucleus // inferred from electronic annotation /// 0005737 // cytoplasm // inferred from electronic annotation	0003677 // DNA binding // inferred from electronic annotation /// 0008233 // peptidase activity // inferred from electronic annotation /// 0008234 // cysteine-type peptidase activity // inferred from electronic annotation /// 0008270 // zinc ion binding // inferred from electronic annotation /// 0016787 // hydrolase activity // inferred from electronic annotation /// 0046872 // metal ion binding …	chr15:31775328-31947542 (-) // 88.66 // q13.3
11746041_a_at	-0.210417	-0.120656	0.0303688	-0.0303688	0.221319	0.0948505	0.260415	0.125186	-1.14512	-0.195502	1.14512	down	TRA2B	6434	0000375 // RNA splicing, via transesterification reactions // traceable author statement /// 0000381 // regulation of alternative nuclear mRNA splicing, via spliceosome // inferred from direct assay /// 0000398 // nuclear mRNA splicing, via spliceosome // inferred from direct assay /// 0006397 // mRNA processing // inferred from electronic annotation /// 0008380 // RNA splicing // inferred from e…	0005634 // nucleus // inferred from direct assay /// 0005634 // nucleus // inferred from electronic annotation	0000166 // nucleotide binding // inferred from electronic annotation /// 0003676 // nucleic acid binding // inferred from electronic annotation /// 0003723 // RNA binding // inferred from electronic annotation /// 0003729 // mRNA binding // inferred from direct assay /// 0005515 // protein binding // inferred from physical interaction	chr3:185634536-185655818 (-) // 94.9 // q27.2
11762973_at	-0.0232601	0.135628	-0.217002	0.110954	-0.154402	0.0232601	0.908371	0.837216	-1.0197	-0.0281489	1.0197	down				0005576 // extracellular region // inferred from electronic annotation		chr2:31393687-31394575 (-) // 65.65 // p23.1
11744564_a_at	-0.0402489	-0.115788	-0.176087	0.205374	0.0402489	0.116289	0.0667787	0.0200762	-1.17393	-0.231345	1.17393	down	PPWD1	23398	0000398 // nuclear mRNA splicing, via spliceosome // inferred by curator /// 0000413 // protein peptidyl-prolyl isomerization // inferred from electronic annotation /// 0006397 // mRNA processing // inferred from electronic annotation /// 0006457 // protein folding // inferred from electronic annotation /// 0008380 // RNA splicing // inferred from electronic annotation	0005634 // nucleus // inferred from direct assay /// 0005634 // nucleus // inferred from electronic annotation /// 0005681 // spliceosomal complex // inferred from electronic annotation /// 0071013 // catalytic step 2 spliceosome // inferred from direct assay	0003755 // peptidyl-prolyl cis-trans isomerase activity // inferred from electronic annotation /// 0016853 // isomerase activity // inferred from electronic annotation	chr5:64859125-64883376 (+) // 99.43 // q12.3
11759054_at	-0.227459	-0.0756702	0.238264	0.0335963	-0.0335963	0.0769727	0.856132	0.753992	-1.03331	-0.0472794	1.03331	down	DEFB126	81623	0006952 // defense response // inferred from electronic annotation /// 0042742 // defense response to bacterium // inferred from electronic annotation	0005576 // extracellular region // inferred from electronic annotation /// 0009986 // cell surface // inferred from electronic annotation /// 0030112 // glycocalyx // inferred from electronic annotation		chr20:123009-126392 (+) // 91.23 // p13
11720104_a_at	-0.0574436	0.0515404	-0.0838509	0.0878305	0.0438108	-0.0438108	0.537098	0.355358	-1.04188	-0.0591949	1.04188	down	PAK1	5058	0000165 // MAPK cascade // inferred from direct assay /// 0001666 // response to hypoxia // inferred from electronic annotation /// 0006468 // protein phosphorylation // inferred from direct assay /// 0006468 // protein phosphorylation // inferred from electronic annotation /// 0006915 // apoptotic process // inferred from electronic annotation /// 0007411 // axon guidance // traceable author sta…	0001726 // ruffle // inferred from direct assay /// 0005624 // membrane fraction // inferred from electronic annotation /// 0005634 // nucleus // inferred from electronic annotation /// 0005737 // cytoplasm // inferred from direct assay /// 0005737 // cytoplasm // inferred from electronic annotation /// 0005794 // Golgi apparatus // inferred from direct assay /// 0005829 // cytosol // traceable a…	0000166 // nucleotide binding // inferred from electronic annotation /// 0003824 // catalytic activity // inferred from electronic annotation /// 0004672 // protein kinase activity // inferred from direct assay /// 0004672 // protein kinase activity // inferred from electronic annotation /// 0004674 // protein serine/threonine kinase activity // inferred from direct assay /// 0004674 // protein s…	chr11:77032591-77185365 (-) // 85.0 // q13.5
11731540_at	0.0057373	-0.306186	0.0748835	0.0713034	-0.0634303	-0.0057373	0.725986	0.572184	-1.05402	-0.0759003	1.05402	down	SESTD1	91404	0051925 // regulation of calcium ion transport via voltage-gated calcium channel activity // inferred from mutant phenotype	0034704 // calcium channel complex // inferred from physical interaction	0001786 // phosphatidylserine binding // inferred from direct assay /// 0005515 // protein binding // inferred from physical interaction /// 0005545 // 1-phosphatidylinositol binding // inferred from direct assay /// 0005546 // phosphatidylinositol-4,5-bisphosphate binding // inferred from direct assay /// 0010314 // phosphatidylinositol-5-phosphate binding // inferred from direct assay /// 00312…	chr2:179966420-180129517 (-) // 86.67 // q31.2
11725347_a_at	-0.207634	-0.239227	-0.310391	0.419938	0.207634	0.346098	0.00932446	0.00113396	-1.49172	-0.576974	1.49172	down	TFDP1	7027	0000080 // G1 phase of mitotic cell cycle // traceable author statement /// 0000082 // G1/S transition of mitotic cell cycle // traceable author statement /// 0000278 // mitotic cell cycle // traceable author statement /// 0006351 // transcription, DNA-dependent // inferred from electronic annotation /// 0006355 // regulation of transcription, DNA-dependent // inferred from electronic annotation …	0005634 // nucleus // inferred from electronic annotation /// 0005654 // nucleoplasm // traceable author statement /// 0005667 // transcription factor complex // inferred from electronic annotation	0003677 // DNA binding // inferred from electronic annotation /// 0003700 // sequence-specific DNA binding transcription factor activity // inferred from electronic annotation /// 0003700 // sequence-specific DNA binding transcription factor activity // traceable author statement /// 0003713 // transcription coactivator activity // traceable author statement /// 0005515 // protein binding // infe…	chr13:114238987-114295788 (+) // 90.18 // q34
11755375_a_at	0.0722508	0.192585	0.0100172	-0.0100174	-0.0536189	-0.321568	0.250891	0.118914	1.16475	0.220019	1.16475	up	DGKH	160851	0007205 // protein kinase C-activating G-protein coupled receptor signaling pathway // inferred from mutant phenotype /// 0007205 // protein kinase C-activating G-protein coupled receptor signaling pathway // inferred from electronic annotation /// 0007596 // blood coagulation // traceable author statement /// 0016310 // phosphorylation // inferred from electronic annotation /// 0030168 // platel…	0005622 // intracellular // inferred from electronic annotation /// 0005634 // nucleus // inferred from direct assay /// 0005737 // cytoplasm // inferred from direct assay /// 0005737 // cytoplasm // inferred from electronic annotation /// 0005768 // endosome // inferred from direct assay /// 0005886 // plasma membrane // traceable author statement /// 0005886 // plasma membrane // inferred from …	0000166 // nucleotide binding // inferred from electronic annotation /// 0004143 // diacylglycerol kinase activity // inferred from mutant phenotype /// 0004143 // diacylglycerol kinase activity // inferred from electronic annotation /// 0005524 // ATP binding // inferred from electronic annotation /// 0005543 // phospholipid binding // inferred from electronic annotation /// 0016301 // kinase ac…	chr13:42729424-42803386 (+) // 96.93 // q14.11
11727314_a_at	0.429887	0.475302	0.373024	-0.424478	-0.442368	-0.373024	0.00134587	2.0408e-05	1.78926	0.839361	1.78926	up	ABCC5	10057	0006200 // ATP catabolic process // inferred from electronic annotation /// 0006810 // transport // traceable author statement /// 0006810 // transport // inferred from electronic annotation /// 0015711 // organic anion transport // traceable author statement /// 0032496 // response to lipopolysaccharide // inferred from electronic annotation /// 0032868 // response to insulin stimulus // inferre…	0005624 // membrane fraction // inferred from direct assay /// 0005624 // membrane fraction // traceable author statement /// 0005886 // plasma membrane // traceable author statement /// 0005887 // integral to plasma membrane // traceable author statement /// 0016020 // membrane // inferred from electronic annotation /// 0016021 // integral to membrane // inferred from electronic annotation /// 0…	0000166 // nucleotide binding // inferred from electronic annotation /// 0005524 // ATP binding // inferred from electronic annotation /// 0005524 // ATP binding // traceable author statement /// 0008514 // organic anion transmembrane transporter activity // traceable author statement /// 0016887 // ATPase activity // inferred from electronic annotation /// 0017111 // nucleoside-triphosphatase ac…	chr3:183637721-183735803 (-) // 99.16 // q27.1
11745576_at	0.326886	-0.103161	0.163296	-0.161159	0.0595646	-0.0595646	0.440152	0.263628	1.13503	0.182727	1.13503	up	KIRREL3-AS3	283165				chr11:126872804-126875953 (+) // 93.56 // q24.2
11739591_s_at	-0.334201	-0.358444	-0.0927353	0.0927348	0.321555	0.202705	0.0462213	0.0121778	-1.38267	-0.467459	1.38267	down	MINA	84864	0042254 // ribosome biogenesis // inferred from electronic annotation	0005634 // nucleus // inferred from direct assay /// 0005634 // nucleus // inferred from electronic annotation /// 0005730 // nucleolus // inferred from direct assay /// 0005730 // nucleolus // inferred from electronic annotation /// 0005737 // cytoplasm // inferred from direct assay		chr3:97660660-97691295 (-) // 99.04 // q11.2
11718486_a_at	0.0953007	0.129386	0.209043	-0.279875	-0.0953007	-0.197188	0.0281003	0.00603581	1.2617	0.335364	1.2617	up	EI24	9538	0006914 // autophagy // inferred from electronic annotation /// 0006915 // apoptotic process // inferred from electronic annotation /// 0006917 // induction of apoptosis // inferred from electronic annotation /// 0006917 // induction of apoptosis // traceable author statement /// 0030308 // negative regulation of cell growth // inferred from direct assay /// 0042493 // response to drug // inferre…	0005634 // nucleus // inferred from electronic annotation /// 0005737 // cytoplasm // inferred from electronic annotation /// 0005783 // endoplasmic reticulum // inferred from electronic annotation /// 0005789 // endoplasmic reticulum membrane // inferred from electronic annotation /// 0016020 // membrane // inferred from electronic annotation /// 0016021 // integral to membrane // inferred from …		chr11:125439111-125454579 (+) // 93.48 // q24.2
11736828_x_at	0.0858712	-0.00882959	-0.0441222	-0.0177021	0.0428209	0.00883007	0.997368	0.993956	-1.00024	-0.000343237	1.00024	down	ST3GAL1	6482	0006464 // cellular protein modification process // traceable author statement /// 0006468 // protein phosphorylation // inferred from electronic annotation /// 0006486 // protein glycosylation // inferred from electronic annotation /// 0016266 // O-glycan processing // traceable author statement /// 0043687 // post-translational protein modification // traceable author statement /// 0044267 // c…	0000139 // Golgi membrane // traceable author statement /// 0005576 // extracellular region // inferred from electronic annotation /// 0005794 // Golgi apparatus // inferred from electronic annotation /// 0016020 // membrane // inferred from electronic annotation /// 0016021 // integral to membrane // inferred from electronic annotation /// 0030173 // integral to Golgi membrane // inferred from e…	0003836 // beta-galactoside (CMP) alpha-2,3-sialyltransferase activity // inferred from electronic annotation /// 0003836 // beta-galactoside (CMP) alpha-2,3-sialyltransferase activity // traceable author statement /// 0008373 // sialyltransferase activity // inferred from electronic annotation /// 0016740 // transferase activity // inferred from electronic annotation /// 0016757 // transferase a…	chr8:134467090-134584183 (-) // 90.59 // q24.22
11717923_s_at	-0.0248775	0.0196896	0.117284	-0.043252	0.0440569	-0.0196896	0.605203	0.426895	1.03073	0.0436601	1.03073	up	YAP1	10413	0001570 // vasculogenesis // inferred from electronic annotation /// 0006351 // transcription, DNA-dependent // inferred from electronic annotation /// 0006355 // regulation of transcription, DNA-dependent // inferred from electronic annotation /// 0006357 // regulation of transcription from RNA polymerase II promoter // inferred from electronic annotation /// 0006366 // transcription from RNA po…	0005634 // nucleus // inferred from direct assay /// 0005634 // nucleus // inferred from electronic annotation /// 0005654 // nucleoplasm // traceable author statement /// 0005737 // cytoplasm // inferred from direct assay /// 0005737 // cytoplasm // inferred from electronic annotation /// 0005829 // cytosol // traceable author statement	0001076 // RNA polymerase II transcription factor binding transcription factor activity // inferred from electronic annotation /// 0003682 // chromatin binding // inferred from electronic annotation /// 0003713 // transcription coactivator activity // inferred from direct assay /// 0003713 // transcription coactivator activity // inferred from electronic annotation /// 0003714 // transcription co…	chr11:101981209-102104149 (+) // 91.79 // q22.1
11724546_at	-0.0241241	0.0241241	0.0457029	-0.061944	0.254884	-0.091321	0.932409	0.876704	-1.013	-0.0186386	1.013	down	HCFC2	29915	0000122 // negative regulation of transcription from RNA polymerase II promoter // inferred from sequence or structural similarity /// 0006357 // regulation of transcription from RNA polymerase II promoter // traceable author statement /// 0016032 // viral reproduction // traceable author statement	0005634 // nucleus // inferred from electronic annotation /// 0005634 // nucleus // inferred from direct assay /// 0005737 // cytoplasm // inferred from direct assay /// 0005737 // cytoplasm // inferred from electronic annotation	0003713 // transcription coactivator activity // traceable author statement	chr12:104458234-104500299 (+) // 97.11 // q23.3
11730716_a_at	-0.0761011	0.0147264	-0.0147266	0.0147264	-0.102996	0.119825	0.773265	0.633781	-1.02519	-0.0358856	1.02519	down	PAGE5	90737				chrX:55246788-55250533 (+) // 87.59 // p11.21
11730612_a_at	0.0133915	0.108318	0.0478802	-0.0241919	-0.0365105	-0.0133915	0.124874	0.0465543	1.05792	0.0812279	1.05792	up	MBOAT7	79143	0006644 // phospholipid metabolic process // inferred from electronic annotation /// 0008654 // phospholipid biosynthetic process // inferred from electronic annotation	0016020 // membrane // inferred from electronic annotation /// 0016021 // integral to membrane // inferred from electronic annotation	0004872 // receptor activity // inferred from electronic annotation /// 0016740 // transferase activity // inferred from electronic annotation /// 0016746 // transferase activity, transferring acyl groups // inferred from electronic annotation /// 0016747 // transferase activity, transferring acyl groups other than amino-acyl groups // inferred from electronic annotation	chr19:54681993-54693733 (-) // 82.66 // q13.42
11718387_s_at	-0.654879	-0.592782	-0.611864	0.592782	0.646301	0.636822	0.000598045	9.23717e-07	-2.37042	-1.24514	2.37042	down	ZFYVE20	64145	0006810 // transport // inferred from electronic annotation /// 0007596 // blood coagulation // traceable author statement /// 0015031 // protein transport // inferred from electronic annotation /// 0016197 // endosomal transport // non-traceable author statement	0005622 // intracellular // inferred from electronic annotation /// 0005768 // endosome // non-traceable author statement /// 0005768 // endosome // inferred from electronic annotation /// 0005886 // plasma membrane // inferred from electronic annotation /// 0010008 // endosome membrane // traceable author statement /// 0016020 // membrane // inferred from electronic annotation /// 0031901 // ear…	0005515 // protein binding // inferred from physical interaction /// 0008270 // zinc ion binding // non-traceable author statement /// 0008270 // zinc ion binding // inferred from electronic annotation /// 0017137 // Rab GTPase binding // inferred from electronic annotation /// 0046872 // metal ion binding // inferred from electronic annotation	chr3:15111579-15140664 (-) // 84.74 // p25.1
11715842_a_at	0.370459	0.485011	0.363194	-0.478685	-0.363194	-0.446028	0.0023866	8.99208e-05	1.7845	0.835523	1.7845	up	MAPK1	5594	0000165 // MAPK cascade // traceable author statement /// 0000165 // MAPK cascade // inferred from electronic annotation /// 0000186 // activation of MAPKK activity // traceable author statement /// 0000187 // activation of MAPK activity // traceable author statement /// 0000189 // MAPK import into nucleus // inferred from electronic annotation /// 0002224 // toll-like receptor signaling pathway …	0005625 // soluble fraction // inferred from electronic annotation /// 0005626 // insoluble fraction // inferred from electronic annotation /// 0005634 // nucleus // traceable author statement /// 0005634 // nucleus // inferred from electronic annotation /// 0005654 // nucleoplasm // traceable author statement /// 0005654 // nucleoplasm // inferred from electronic annotation /// 0005737 // cytopl…	0000166 // nucleotide binding // inferred from electronic annotation /// 0001784 // phosphotyrosine binding // inferred from electronic annotation /// 0003677 // DNA binding // inferred from electronic annotation /// 0004672 // protein kinase activity // inferred from electronic annotation /// 0004674 // protein serine/threonine kinase activity // inferred from direct assay /// 0004674 // protein…	chr22:22108791-22221970 (-) // 87.22 // q11.21
11722863_at	-0.0185428	-0.00760221	0.198847	-0.0663414	0.00760221	0.00760221	0.557005	0.375452	1.05308	0.074613	1.05308	up	SCGB2A1	4246			0005496 // steroid binding // inferred from electronic annotation /// 0005497 // androgen binding // non-traceable author statement	chr11:61976144-61981415 (+) // 94.72 // q12.3
11751154_x_at	-0.0601735	-0.0761847	0.0333424	0.00889254	0.179567	-0.00889254	0.418605	0.244552	-1.06747	-0.0941943	1.06747	down	ALDOC	230	0001666 // response to hypoxia // inferred from electronic annotation /// 0005975 // carbohydrate metabolic process // traceable author statement /// 0006000 // fructose metabolic process // traceable author statement /// 0006006 // glucose metabolic process // traceable author statement /// 0006094 // gluconeogenesis // traceable author statement /// 0006096 // glycolysis // inferred from electr…	0005737 // cytoplasm // inferred from electronic annotation /// 0005739 // mitochondrion // inferred from electronic annotation /// 0005829 // cytosol // traceable author statement /// 0005856 // cytoskeleton // inferred by curator /// 0030424 // axon // inferred from electronic annotation	0003824 // catalytic activity // inferred from electronic annotation /// 0004332 // fructose-bisphosphate aldolase activity // inferred from direct assay /// 0004332 // fructose-bisphosphate aldolase activity // inferred from electronic annotation /// 0005515 // protein binding // inferred from physical interaction /// 0008092 // cytoskeletal protein binding // inferred from direct assay /// 0016…	chr17:26900134-26903912 (-) // 99.42 // q11.2
11726904_a_at	0.0178604	-0.0641828	-0.0400023	0.142972	-0.0178604	0.0533714	0.320757	0.168064	-1.06309	-0.088269	1.06309	down	COBL	23242	0001843 // neural tube closure // inferred from electronic annotation		0003779 // actin binding // inferred from electronic annotation	chr7:51083909-51384515 (-) // 99.51 // p12.1
11753940_a_at	-0.0367298	-0.196413	0.048707	0.039187	0.0367298	-0.0843768	0.681072	0.51684	-1.0415	-0.0586587	1.0415	down	NRL	4901	0006351 // transcription, DNA-dependent // inferred from electronic annotation /// 0006355 // regulation of transcription, DNA-dependent // inferred from electronic annotation /// 0006366 // transcription from RNA polymerase II promoter // traceable author statement /// 0007275 // multicellular organismal development // inferred from electronic annotation /// 0007468 // regulation of rhodopsin ge…	0005634 // nucleus // inferred from electronic annotation /// 0005634 // nucleus // traceable author statement	0003677 // DNA binding // traceable author statement /// 0003677 // DNA binding // inferred from electronic annotation /// 0003700 // sequence-specific DNA binding transcription factor activity // inferred from electronic annotation /// 0043522 // leucine zipper domain binding // inferred from physical interaction /// 0043565 // sequence-specific DNA binding // inferred from electronic annotation	chr14:24549316-24584223 (-) // 91.15 // q11.2
11751357_a_at	0.0562038	-0.1968	-0.0790825	0.111857	0.120748	-0.0562038	0.400199	0.22888	-1.09583	-0.132026	1.09583	down	MEI1	150365	0007126 // meiosis // inferred from electronic annotation /// 0007141 // male meiosis I // inferred from electronic annotation /// 0007276 // gamete generation // inferred from electronic annotation /// 0007286 // spermatid development // inferred from electronic annotation			chr22:42148507-42177849 (+) // 98.98 // q13.2
11727430_s_at	-0.0261919	-0.224588	-0.0252972	0.0252972	0.061034	0.12074	0.201411	0.0886036	-1.1181	-0.161049	1.1181	down	C6orf162	57150		0016020 // membrane // inferred from electronic annotation /// 0016021 // integral to membrane // inferred from electronic annotation		chr6:88046724-88052041 (+) // 91.8 // q15
11721103_a_at	-0.0164165	0.0503244	0.0208535	-0.246931	-0.108032	0.0164165	0.323543	0.170107	1.09513	0.131103	1.09513	up	POLDIP3	84271	0006417 // regulation of translation // inferred from electronic annotation /// 0045727 // positive regulation of translation // inferred from mutant phenotype	0005634 // nucleus // inferred from direct assay /// 0005634 // nucleus // inferred from electronic annotation /// 0005730 // nucleolus // inferred from direct assay /// 0005737 // cytoplasm // traceable author statement /// 0005737 // cytoplasm // inferred from electronic annotation /// 0016607 // nuclear speck // inferred from direct assay /// 0016607 // nuclear speck // inferred from electroni…	0000166 // nucleotide binding // inferred from electronic annotation /// 0003676 // nucleic acid binding // inferred from electronic annotation /// 0003723 // RNA binding // inferred from electronic annotation /// 0005515 // protein binding // inferred from physical interaction	chr22:42979727-43010962 (-) // 99.49 // q13.2
11755049_a_at	0.306061	0.315342	0.292977	-0.348336	-0.300743	-0.292977	0.000873765	4.74451e-06	1.53561	0.618812	1.53561	up	PIK3C3	5289	0000045 // autophagic vacuole assembly // inferred from electronic annotation /// 0000910 // cytokinesis // inferred from mutant phenotype /// 0006468 // protein phosphorylation // inferred from electronic annotation /// 0006914 // autophagy // inferred from electronic annotation /// 0007032 // endosome organization // inferred from electronic annotation /// 0007049 // cell cycle // inferred from…	0005768 // endosome // inferred from electronic annotation /// 0005770 // late endosome // inferred from direct assay /// 0005770 // late endosome // inferred from electronic annotation /// 0005829 // cytosol // traceable author statement /// 0030496 // midbody // inferred from direct assay /// 0030496 // midbody // inferred from electronic annotation	0000166 // nucleotide binding // inferred from electronic annotation /// 0004672 // protein kinase activity // inferred from electronic annotation /// 0005515 // protein binding // inferred from physical interaction /// 0005524 // ATP binding // inferred from electronic annotation /// 0016301 // kinase activity // inferred from electronic annotation /// 0016303 // 1-phosphatidylinositol-3-kinase …	chr18:39605275-39661443 (+) // 79.99 // q12.3
11764109_at	-0.00623035	-0.165269	0.0211818	0.00623035	0.0519106	-0.0519106	0.642536	0.469792	-1.03683	-0.0521824	1.03683	down						chr6:163789337-163789753 (-) // 99.52 // q26
11749470_a_at	0.189665	0.0320334	-0.0320337	-0.105403	-0.205995	0.0420556	0.353088	0.192066	1.11188	0.153002	1.11188	up	TRPM8	79054	0006810 // transport // inferred from electronic annotation /// 0006811 // ion transport // inferred from electronic annotation /// 0006816 // calcium ion transport // inferred from electronic annotation /// 0006874 // cellular calcium ion homeostasis // inferred from electronic annotation /// 0009266 // response to temperature stimulus // inferred from electronic annotation /// 0009409 // respon…	0009897 // external side of plasma membrane // inferred from electronic annotation /// 0016020 // membrane // inferred from electronic annotation /// 0016021 // integral to membrane // inferred from electronic annotation	0004872 // receptor activity // inferred from electronic annotation /// 0005216 // ion channel activity // inferred from electronic annotation /// 0005262 // calcium channel activity // inferred from electronic annotation /// 0042803 // protein homodimerization activity // inferred from electronic annotation	chr2:234826049-234925973 (+) // 96.93 // q37.1
11750933_a_at	0.223907	0.185787	0.149425	-0.186179	-0.149425	-0.277962	0.00800695	0.0008758	1.31121	0.390895	1.31121	up	ZNF480	147657	0006351 // transcription, DNA-dependent // inferred from electronic annotation /// 0006355 // regulation of transcription, DNA-dependent // inferred from electronic annotation	0005622 // intracellular // inferred from electronic annotation /// 0005634 // nucleus // inferred from direct assay /// 0005634 // nucleus // inferred from electronic annotation /// 0005730 // nucleolus // inferred from direct assay /// 0005737 // cytoplasm // inferred from direct assay	0003676 // nucleic acid binding // inferred from electronic annotation /// 0008270 // zinc ion binding // inferred from electronic annotation /// 0046872 // metal ion binding // inferred from electronic annotation	chr19:52800431-52826411 (+) // 95.51 // q13.41
11746026_x_at	0.165339	0.107622	0.243501	-0.23462	-0.23462	-0.107622	0.0183788	0.00323712	1.28738	0.364442	1.28738	up	0.243501	MILR1	284021	0033004 // negative regulation of mast cell activation // inferred from sequence or structural similarity /// 0043303 // mast cell degranulation // inferred from sequence or structural similarity	0005886 // plasma membrane // inferred from electronic annotation /// 0005887 // integral to plasma membrane // non-traceable author statement /// 0016020 // membrane // inferred from electronic annotation /// 0016021 // integral to membrane // inferred from electronic annotation	0005515 // protein binding // inferred from sequence or structural similarity
11723087_at	0.177732	-0.102902	-0.00123167	0.0613565	-0.235375	0.00123167	0.699182	0.538339	1.05858	0.0821282	1.05858	up	GAS2L1	10634	0001578 // microtubule bundle formation // inferred from mutant phenotype /// 0007026 // negative regulation of microtubule depolymerization // inferred from mutant phenotype /// 0007050 // cell cycle arrest // inferred from sequence or structural similarity /// 0007050 // cell cycle arrest // inferred from electronic annotation /// 0009267 // cellular response to starvation // inferred from sequ…	0001725 // stress fiber // inferred from direct assay /// 0001725 // stress fiber // inferred from electronic annotation /// 0005737 // cytoplasm // inferred from direct assay /// 0005737 // cytoplasm // inferred from electronic annotation /// 0005856 // cytoskeleton // inferred from electronic annotation /// 0005874 // microtubule // inferred from direct assay /// 0005874 // microtubule // infer…	0008017 // microtubule binding // inferred from direct assay /// 0008093 // cytoskeletal adaptor activity // inferred from direct assay /// 0046966 // thyroid hormone receptor binding // inferred from direct assay	chr22:29702346-29708776 (+) // 89.67 // q12.2
11749176_a_at	0.27784	0.344052	0.408939	-0.317876	-0.27784	-0.293601	0.00233272	8.56905e-05	1.55838	0.640049	1.55838	up	RIOK3	8780	0006468 // protein phosphorylation // inferred from electronic annotation /// 0007059 // chromosome segregation // traceable author statement /// 0016310 // phosphorylation // inferred from electronic annotation		0000166 // nucleotide binding // inferred from electronic annotation /// 0003824 // catalytic activity // inferred from electronic annotation /// 0004674 // protein serine/threonine kinase activity // inferred from electronic annotation /// 0005515 // protein binding // inferred from physical interaction /// 0005524 // ATP binding // inferred from electronic annotation /// 0016301 // kinase activ…	chr18:21033250-21061544 (+) // 99.95 // q11.2
11719577_a_at	-0.0140595	0.0140595	-0.143887	0.111301	-0.0225801	0.187935	0.294136	0.148387	-1.10204	-0.140181	1.10204	down	AMT	275	0006546 // glycine catabolic process // inferred from electronic annotation /// 0006546 // glycine catabolic process // traceable author statement /// 0032259 // methylation // inferred from electronic annotation	0005737 // cytoplasm // inferred from electronic annotation /// 0005739 // mitochondrion // inferred from electronic annotation /// 0005739 // mitochondrion // traceable author statement	0004047 // aminomethyltransferase activity // inferred from electronic annotation /// 0008168 // methyltransferase activity // inferred from electronic annotation /// 0008483 // transaminase activity // inferred from electronic annotation /// 0016740 // transferase activity // inferred from electronic annotation	chr3:49454210-49460111 (-) // 94.96 // p21.31
11741646_s_at	0.0165925	0.131143	0.210232	-0.097985	-0.0165925	-0.235752	0.132001	0.0501894	1.1778	0.236099	1.1778	up	ATXN7L1	222255				chr7:105245220-105319653 (-) // 98.34 // q22.3
11720729_at	0.115584	-0.0834522	0.193792	-0.29357	0.0834522	-0.16207	0.391011	0.221782	1.1482	0.199371	1.1482	up	CSDC2	27254	0006355 // regulation of transcription, DNA-dependent // inferred from electronic annotation /// 0006397 // mRNA processing // inferred from electronic annotation /// 0006398 // histone mRNA 3'-end processing // non-traceable author statement	0005634 // nucleus // non-traceable author statement /// 0005634 // nucleus // inferred from electronic annotation /// 0005737 // cytoplasm // non-traceable author statement /// 0005737 // cytoplasm // inferred from electronic annotation	0003676 // nucleic acid binding // inferred from electronic annotation /// 0003677 // DNA binding // inferred from electronic annotation /// 0003723 // RNA binding // non-traceable author statement /// 0003723 // RNA binding // inferred from electronic annotation	chr22:41956766-41972670 (+) // 96.31 // q13.2
11729235_s_at	-0.149344	-0.0124464	-0.0363121	0.24468	0.0124469	0.182762	0.148772	0.0589818	-1.15883	-0.212664	1.15883	down	E2F6	1876	0000083 // regulation of transcription involved in G1/S phase of mitotic cell cycle // inferred from electronic annotation /// 0000122 // negative regulation of transcription from RNA polymerase II promoter // traceable author statement /// 0006351 // transcription, DNA-dependent // inferred from electronic annotation /// 0006355 // regulation of transcription, DNA-dependent // inferred from elec…	0005634 // nucleus // inferred from electronic annotation /// 0005667 // transcription factor complex // inferred from electronic annotation /// 0071339 // MLL1 complex // inferred from direct assay	0003677 // DNA binding // inferred from electronic annotation /// 0003677 // DNA binding // traceable author statement /// 0003700 // sequence-specific DNA binding transcription factor activity // inferred from electronic annotation /// 0003714 // transcription corepressor activity // traceable author statement	chr2:11584500-11606303 (-) // 83.35 // p25.1
11719930_a_at	0.301654	0.408847	0.336615	-0.301654	-0.326541	-0.321323	0.00155924	3.34105e-05	1.58617	0.665544	1.58617	up	ARGLU1	55082	0006351 // transcription, DNA-dependent // inferred from electronic annotation /// 0006355 // regulation of transcription, DNA-dependent // inferred from electronic annotation	0005634 // nucleus // inferred from electronic annotation		chr13:107194928-107220512 (-) // 94.79 // q33.3
11733612_s_at	0.0434277	0.110933	0.00774026	-0.00774026	-0.0349305	-0.085783	0.15651	0.0630722	1.06944	0.0968515	1.06944	up	DOCK8	81704	0007596 // blood coagulation // traceable author statement	0005829 // cytosol // traceable author statement	0005085 // guanyl-nucleotide exchange factor activity // inferred from electronic annotation /// 0005525 // GTP binding // inferred from electronic annotation /// 0051020 // GTPase binding // inferred from electronic annotation	chr9:214864-465255 (+) // 98.62 // p24.3
11745881_a_at	-0.00105667	0.118084	0.0451727	-0.0883818	0.00105667	-0.168991	0.188642	0.0810993	1.10153	0.139506	1.10153	up	GUCA1A	2978	0007165 // signal transduction // non-traceable author statement /// 0007601 // visual perception // inferred from electronic annotation /// 0007601 // visual perception // traceable author statement /// 0007602 // phototransduction // inferred from electronic annotation /// 0031282 // regulation of guanylate cyclase activity // inferred from electronic annotation /// 0050896 // response to stimu…	0016020 // membrane // inferred from electronic annotation	0005509 // calcium ion binding // inferred from electronic annotation /// 0008048 // calcium sensitive guanylate cyclase activator activity // traceable author statement /// 0008048 // calcium sensitive guanylate cyclase activator activity // inferred from electronic annotation /// 0030249 // guanylate cyclase regulator activity // inferred from electronic annotation	chr6:42123183-42147806 (+) // 92.41 // p21.1
11750096_a_at	-0.170532	0.0309794	-0.0184805	0.0184803	-0.234924	0.222898	0.837766	0.725676	-1.03874	-0.0548295	1.03874	down	CTNND2	1501	0001763 // morphogenesis of a branching structure // inferred from electronic annotation /// 0006351 // transcription, DNA-dependent // inferred from electronic annotation /// 0006355 // regulation of transcription, DNA-dependent // inferred from electronic annotation /// 0007155 // cell adhesion // traceable author statement /// 0007155 // cell adhesion // inferred from electronic annotation ///…	0005634 // nucleus // inferred from electronic annotation /// 0005737 // cytoplasm // traceable author statement /// 0005912 // adherens junction // inferred from electronic annotation /// 0014069 // postsynaptic density // inferred from electronic annotation /// 0019717 // synaptosome // inferred from electronic annotation /// 0030054 // cell junction // inferred from electronic annotation /// 0…	0005515 // protein binding // inferred from physical interaction	chr5:10972992-11904092 (-) // 99.76 // p15.2
11723609_a_at	0.0408456	-0.0538244	-0.00503945	0.04987	-0.0438476	0.00503945	0.894026	0.813451	-1.00674	-0.00969333	1.00674	down	HABP2	3026	0006508 // proteolysis // inferred from electronic annotation /// 0007155 // cell adhesion // traceable author statement	0005576 // extracellular region // non-traceable author statement /// 0005576 // extracellular region // inferred from electronic annotation /// 0005615 // extracellular space // traceable author statement	0003824 // catalytic activity // inferred from electronic annotation /// 0004252 // serine-type endopeptidase activity // inferred from electronic annotation /// 0005539 // glycosaminoglycan binding // traceable author statement /// 0008233 // peptidase activity // inferred from electronic annotation /// 0008236 // serine-type peptidase activity // inferred from electronic annotation /// 0016787 …	chr10:115312736-115349367 (+) // 99.84 // q25.3
11727450_a_at	-0.364195	-0.129948	-0.207643	0.23069	0.129948	0.187504	0.0249937	0.00509286	-1.33482	-0.416643	1.33482	down	MORN4	118812				chr10:99374311-99393344 (-) // 79.38 // q24.2
11736473_a_at	0.282753	-0.0135198	-0.129011	0.190682	-0.0403681	0.01352	0.979104	0.958192	-1.00547	-0.00787026	1.00547	down	TCF7	6932	0006351 // transcription, DNA-dependent // inferred from electronic annotation /// 0006355 // regulation of transcription, DNA-dependent // not recorded /// 0006355 // regulation of transcription, DNA-dependent // inferred from electronic annotation /// 0006357 // regulation of transcription from RNA polymerase II promoter // not recorded /// 0006357 // regulation of transcription from RNA polyme…	0005634 // nucleus // inferred from direct assay /// 0005634 // nucleus // inferred from electronic annotation /// 0005667 // transcription factor complex // not recorded	0003677 // DNA binding // inferred from electronic annotation /// 0003682 // chromatin binding // not recorded /// 0003700 // sequence-specific DNA binding transcription factor activity // not recorded /// 0003700 // sequence-specific DNA binding transcription factor activity // inferred from electronic annotation /// 0005515 // protein binding // inferred from physical interaction /// 0008013 //…	chr5:133451300-133483919 (+) // 89.87 // q31.1
11739863_a_at	-0.376303	-0.491924	-0.353983	0.367704	0.446212	0.353983	0.00251746	0.000101953	-1.73713	-0.796703	1.73713	down	TTF2	8458	0006351 // transcription, DNA-dependent // inferred from electronic annotation /// 0006353 // transcription termination, DNA-dependent // traceable author statement /// 0006353 // transcription termination, DNA-dependent // inferred from electronic annotation /// 0006355 // regulation of transcription, DNA-dependent // inferred from electronic annotation /// 0006369 // termination of RNA polymera…	0005634 // nucleus // inferred from direct assay /// 0005634 // nucleus // inferred from electronic annotation /// 0005681 // spliceosomal complex // inferred from electronic annotation /// 0005737 // cytoplasm // inferred from direct assay /// 0005737 // cytoplasm // inferred from electronic annotation /// 0008023 // transcription elongation factor complex // traceable author statement	0000166 // nucleotide binding // inferred from electronic annotation /// 0003676 // nucleic acid binding // inferred from electronic annotation /// 0003677 // DNA binding // inferred from electronic annotation /// 0004386 // helicase activity // inferred from electronic annotation /// 0005515 // protein binding // inferred from physical interaction /// 0005524 // ATP binding // inferred from elec…	chr1:117602948-117645489 (+) // 89.78 // p13.1
11735984_at	0.330375	0.283695	0.384655	-0.530064	-0.639331	-0.283695	0.011991	0.00170125	1.76207	0.817272	1.76207	up	OR2B6	26212	0007165 // signal transduction // inferred from electronic annotation /// 0007186 // G-protein coupled receptor signaling pathway // inferred from electronic annotation /// 0007608 // sensory perception of smell // inferred from electronic annotation /// 0050896 // response to stimulus // inferred from electronic annotation /// 0050911 // detection of chemical stimulus involved in sensory percept…	0005886 // plasma membrane // traceable author statement /// 0005886 // plasma membrane // inferred from electronic annotation /// 0016020 // membrane // inferred from electronic annotation /// 0016021 // integral to membrane // inferred from electronic annotation	0004871 // signal transducer activity // inferred from electronic annotation /// 0004872 // receptor activity // inferred from electronic annotation /// 0004930 // G-protein coupled receptor activity // inferred from electronic annotation /// 0004984 // olfactory receptor activity // inferred from electronic annotation	chr6:27925018-27925960 (+) // 99.16 // p22.1
11727105_s_at	0.233477	-0.0311463	0.0140374	0.00546575	-0.0215399	-0.00546598	0.569485	0.38878	1.05651	0.0793026	1.05651	up	FGD5	152273	0007010 // cytoskeleton organization // inferred from sequence or structural similarity /// 0008360 // regulation of cell shape // inferred from sequence or structural similarity /// 0030036 // actin cytoskeleton organization // inferred from sequence or structural similarity /// 0035023 // regulation of Rho protein signal transduction // inferred from electronic annotation /// 0043088 // regulat…	0001726 // ruffle // inferred from sequence or structural similarity /// 0005622 // intracellular // inferred from electronic annotation /// 0005737 // cytoplasm // inferred from sequence or structural similarity /// 0005737 // cytoplasm // inferred from electronic annotation /// 0005794 // Golgi apparatus // inferred from sequence or structural similarity /// 0005856 // cytoskeleton // inferred …	0005085 // guanyl-nucleotide exchange factor activity // inferred from sequence or structural similarity /// 0005085 // guanyl-nucleotide exchange factor activity // inferred from electronic annotation /// 0005089 // Rho guanyl-nucleotide exchange factor activity // inferred from electronic annotation /// 0005543 // phospholipid binding // inferred from electronic annotation /// 0031267 // small …	chr3:14860482-14976072 (+) // 98.53 // p25.1
11756401_x_at	-0.294663	-0.181968	-0.0599041	0.0599041	0.173674	0.0803175	0.067987	0.0205578	-1.21712	-0.283477	1.21712	down	FAM49B	51571				chr8:130853718-131028697 (-) // 70.01 // q24.21
11735552_at	0.00499105	0.00499105	-0.112757	-0.0121236	-0.00499105	0.0731063	0.512044	0.330406	-1.03736	-0.052922	1.03736	down	FCRL6	343413		0009897 // external side of plasma membrane // inferred from direct assay /// 0009897 // external side of plasma membrane // inferred from electronic annotation /// 0016020 // membrane // inferred from electronic annotation /// 0016021 // integral to membrane // inferred from electronic annotation	0004872 // receptor activity // inferred from electronic annotation /// 0019903 // protein phosphatase binding // inferred from electronic annotation	chr1:159770301-159786047 (+) // 84.62 // q23.2
11757770_s_at	-0.128353	-0.105907	-0.000655174	0.039959	0.074482	0.000655174	0.150057	0.0596642	-1.08423	-0.116671	1.08423	down	TOMM70A	9868	0006626 // protein targeting to mitochondrion // traceable author statement /// 0044267 // cellular protein metabolic process // traceable author statement	0005739 // mitochondrion // inferred from direct assay /// 0005739 // mitochondrion // inferred from electronic annotation /// 0005741 // mitochondrial outer membrane // inferred from electronic annotation /// 0005742 // mitochondrial outer membrane translocase complex // traceable author statement /// 0016020 // membrane // inferred from electronic annotation /// 0016021 // integral to membrane …	0004872 // receptor activity // inferred from electronic annotation /// 0005515 // protein binding // inferred from physical interaction /// 0008320 // protein transmembrane transporter activity // traceable author statement	chr3:100082307-100082909 (-) // 90.92 // q12.2
11728073_a_at	0.179215	0.279075	0.164495	-0.262788	-0.354474	-0.164495	0.0134799	0.00203928	1.38336	0.468181	1.38336	up	ITPRIP	85450		0005886 // plasma membrane // inferred from electronic annotation /// 0016020 // membrane // inferred from electronic annotation		chr10:106071900-106093713 (-) // 98.8 // q25.1
11743191_a_at	0.21398	0.0471959	0.184417	-0.0471961	-0.148117	-0.136094	0.047894	0.012794	1.19665	0.259	1.19665	up	LOC100653217 /// NTM	100653217 /// 50863	0007155 // cell adhesion // inferred from electronic annotation /// 0007155 // cell adhesion // non-traceable author statement /// 0008038 // neuron recognition // traceable author statement	0005886 // plasma membrane // inferred from electronic annotation /// 0016020 // membrane // inferred from electronic annotation /// 0031225 // anchored to membrane // inferred from electronic annotation	0005515 // protein binding // inferred from physical interaction	chr11:131780518-132206715 (+) // 96.55 // q25
11721561_a_at	-0.159932	0.0271912	-0.0123725	-0.116715	0.149172	0.012373	0.703691	0.543906	-1.04486	-0.0633144	1.04486	down	AHCYL2	23382	0006730 // one-carbon metabolic process // inferred from electronic annotation		0000166 // nucleotide binding // inferred from electronic annotation /// 0004013 // adenosylhomocysteinase activity // inferred from electronic annotation /// 0016787 // hydrolase activity // inferred from electronic annotation	chr7:128864870-129070051 (+) // 93.63 // q32.1
11740776_a_at	0.0742435	-0.137021	-0.257575	0.153701	-0.0443087	0.0443087	0.405254	0.233241	-1.11575	-0.158017	1.11575	down	CCDC36	339834				chr3:49235860-49295537 (+) // 94.67 // p21.31
11750796_a_at	0.240546	0.475981	0.475981	-0.53692	-0.240546	-0.453055	0.0149675	0.00238871	1.75039	0.807676	1.75039	up	DNER	92737	0001764 // neuron migration // non-traceable author statement /// 0006897 // endocytosis // non-traceable author statement /// 0007219 // Notch signaling pathway // traceable author statement /// 0007219 // Notch signaling pathway // inferred from electronic annotation /// 0007220 // Notch receptor processing // inferred from electronic annotation /// 0007416 // synapse assembly // non-traceable …	0005769 // early endosome // inferred from direct assay /// 0005886 // plasma membrane // inferred from direct assay /// 0005886 // plasma membrane // inferred from electronic annotation /// 0016020 // membrane // inferred from electronic annotation /// 0016021 // integral to membrane // inferred from electronic annotation /// 0030425 // dendrite // inferred from direct assay /// 0030425 // dendr…	0004872 // receptor activity // inferred from electronic annotation /// 0004888 // transmembrane signaling receptor activity // traceable author statement /// 0005112 // Notch binding // inferred from electronic annotation /// 0005509 // calcium ion binding // non-traceable author statement /// 0005509 // calcium ion binding // inferred from electronic annotation /// 0005515 // protein binding //…	chr2:230222831-230451615 (-) // 97.71 // q36.3
11756636_x_at	0.0506382	0.0101304	0	0	-0.109856	-0.0214324	0.308095	0.158716	1.04537	0.0640189	1.04537	up	PCED1A	64773			0016787 // hydrolase activity // inferred from electronic annotation	chr20:2816005-2821314 (-) // 93.58 // p13
11730313_a_at	-0.0516448	0.190273	0.154533	-0.0585938	0.0516448	-0.0748229	0.384271	0.216388	1.09049	0.124978	1.09049	up	ERMAP	114625		0005737 // cytoplasm // inferred from electronic annotation /// 0005886 // plasma membrane // inferred from direct assay /// 0005886 // plasma membrane // inferred from electronic annotation /// 0016020 // membrane // inferred from electronic annotation /// 0016021 // integral to membrane // inferred from electronic annotation /// 0031410 // cytoplasmic vesicle // inferred from electronic annotat…		chr1:43282758-43310655 (+) // 82.7 // p34.2
11734540_at	-0.0965722	-0.0865235	-0.10797	0.0865235	0.127778	0.131498	0.0032731	0.000172552	-1.15852	-0.212288	1.15852	down	LOC728819	728819				chr2:43902291-43903461 (-) // 83.18 // p21
11715925_a_at	0.0329409	0.0192423	0.134822	-0.227372	-0.0192423	-0.159809	0.131942	0.0501563	1.14696	0.19781	1.14696	up	TRAM1	23471	0006412 // translation // traceable author statement /// 0006613 // cotranslational protein targeting to membrane // traceable author statement /// 0006614 // SRP-dependent cotranslational protein targeting to membrane // traceable author statement /// 0006810 // transport // inferred from electronic annotation /// 0010467 // gene expression // traceable author statement /// 0015031 // protein tr…	0005783 // endoplasmic reticulum // traceable author statement /// 0005783 // endoplasmic reticulum // inferred from electronic annotation /// 0005789 // endoplasmic reticulum membrane // inferred from electronic annotation /// 0016020 // membrane // inferred from electronic annotation /// 0016021 // integral to membrane // inferred from electronic annotation /// 0016021 // integral to membrane /…	0004872 // receptor activity // traceable author statement /// 0005515 // protein binding // inferred from physical interaction	chr8:71485454-71520714 (-) // 92.64 // q13.3
11745325_a_at	0.156262	0.0468698	-0.0649295	-0.032476	0.032476	-0.152318	0.492571	0.311695	1.06943	0.0968403	1.06943	up	ZNF497	162968	0006351 // transcription, DNA-dependent // inferred from electronic annotation /// 0006355 // regulation of transcription, DNA-dependent // inferred from electronic annotation	0005622 // intracellular // inferred from electronic annotation /// 0005634 // nucleus // inferred from electronic annotation	0003676 // nucleic acid binding // inferred from electronic annotation /// 0003677 // DNA binding // inferred from electronic annotation /// 0008270 // zinc ion binding // inferred from electronic annotation /// 0046872 // metal ion binding // inferred from electronic annotation	chr19:58866926-58874214 (-) // 99.96 // q13.43
11752744_a_at	0.197891	0.283465	0.222943	-0.220326	-0.205805	-0.197891	0.00214239	7.22675e-05	1.35922	0.442774	1.35922	up	LGMN	5641	0001101 // response to acid // inferred from electronic annotation /// 0006508 // proteolysis // inferred from electronic annotation /// 0006508 // proteolysis // inferred from sequence or structural similarity /// 0008202 // steroid metabolic process // traceable author statement /// 0040015 // negative regulation of multicellular organism growth // inferred from electronic annotation /// 004235…	0005764 // lysosome // inferred from electronic annotation /// 0005770 // late endosome // inferred from electronic annotation /// 0043202 // lysosomal lumen // traceable author statement /// 0045177 // apical part of cell // inferred from electronic annotation	0004197 // cysteine-type endopeptidase activity // inferred from electronic annotation /// 0004197 // cysteine-type endopeptidase activity // inferred from sequence or structural similarity /// 0008233 // peptidase activity // inferred from direct assay /// 0008233 // peptidase activity // inferred from electronic annotation /// 0008234 // cysteine-type peptidase activity // inferred from electro…	chr14:93170472-93214972 (-) // 95.86 // q32.12
11736147_s_at	0.0337639	0.10638	0.196275	-0.237953	-0.0337634	-0.207753	0.0819582	0.0263438	1.20745	0.271963	1.20745	up	LYRM2 /// ZC3H11A	57226 /// 9877		0005739 // mitochondrion // inferred from electronic annotation	0003676 // nucleic acid binding // inferred from electronic annotation /// 0005515 // protein binding // inferred from physical interaction /// 0008270 // zinc ion binding // inferred from electronic annotation /// 0046872 // metal ion binding // inferred from electronic annotation	chr6:90341944-90348475 (-) // 64.9 // q15
11727772_a_at	0.200168	0.00394201	-0.181846	0.0854263	-0.00394201	-0.0512228	0.991969	0.982962	-1.00185	-0.00266602	1.00185	down	PITPNM2	57605	0006810 // transport // inferred from electronic annotation /// 0008152 // metabolic process // non-traceable author statement	0005622 // intracellular // inferred from electronic annotation /// 0005625 // soluble fraction // inferred from electronic annotation /// 0012505 // endomembrane system // inferred from electronic annotation /// 0016020 // membrane // inferred from electronic annotation /// 0016021 // integral to membrane // non-traceable author statement /// 0043231 // intracellular membrane-bounded organelle /…	0005509 // calcium ion binding // non-traceable author statement /// 0008289 // lipid binding // inferred from electronic annotation /// 0046872 // metal ion binding // inferred from electronic annotation	chr12:123468026-123634562 (-) // 98.54 // q24.31
11747878_a_at	0.208307	0.238585	0.0722771	-0.0722771	-0.197398	-0.13853	0.0337698	0.00783758	1.23896	0.309125	1.23896	up	STX3	6809	0006810 // transport // inferred from electronic annotation /// 0006836 // neurotransmitter transport // inferred from electronic annotation /// 0006886 // intracellular protein transport // inferred from electronic annotation /// 0006887 // exocytosis // inferred from electronic annotation /// 0006944 // cellular membrane fusion // inferred from electronic annotation /// 0016192 // vesicle-media…	0005622 // intracellular // inferred from electronic annotation /// 0005773 // vacuole // traceable author statement /// 0005911 // cell-cell junction // inferred from direct assay /// 0016020 // membrane // inferred from electronic annotation /// 0016021 // integral to membrane // inferred from electronic annotation /// 0016324 // apical plasma membrane // inferred from direct assay /// 0016324 …	0005484 // SNAP receptor activity // inferred from electronic annotation /// 0005515 // protein binding // inferred from physical interaction /// 0050544 // arachidonic acid binding // inferred from sequence or structural similarity /// 0050544 // arachidonic acid binding // inferred from electronic annotation	chr11:59522924-59568958 (+) // 96.76 // q12.1
11715826_x_at	-0.342146	-0.429877	-0.267172	0.315962	0.267172	0.295355	0.00350076	0.000200853	-1.5575	-0.639228	1.5575	down	HMG20B	10362	0006325 // chromatin organization // non-traceable author statement /// 0006351 // transcription, DNA-dependent // inferred from electronic annotation /// 0006355 // regulation of transcription, DNA-dependent // non-traceable author statement /// 0006355 // regulation of transcription, DNA-dependent // inferred from electronic annotation /// 0007049 // cell cycle // inferred from electronic annot…	0005634 // nucleus // non-traceable author statement /// 0005634 // nucleus // inferred from electronic annotation /// 0005654 // nucleoplasm // traceable author statement /// 0005694 // chromosome // inferred from electronic annotation	0003677 // DNA binding // non-traceable author statement /// 0003677 // DNA binding // inferred from electronic annotation /// 0003700 // sequence-specific DNA binding transcription factor activity // non-traceable author statement /// 0005515 // protein binding // inferred from physical interaction	chr19:3572942-3579233 (+) // 92.13 // p13.3
11751973_x_at	0.149668	0.148116	-0.0209074	-0.180583	0.0209074	-0.120383	0.198845	0.0870335	1.13733	0.185645	1.13733	up	PROSAPIP1	9762	0051260 // protein homooligomerization // inferred from electronic annotation	0005737 // cytoplasm // inferred from electronic annotation /// 0005856 // cytoskeleton // inferred from electronic annotation /// 0005886 // plasma membrane // inferred from electronic annotation /// 0014069 // postsynaptic density // inferred from sequence or structural similarity /// 0014069 // postsynaptic density // inferred from electronic annotation /// 0016020 // membrane // inferred from…	0030165 // PDZ domain binding // inferred from electronic annotation /// 0043621 // protein self-association // inferred from electronic annotation	chr20:3143274-3154194 (-) // 95.54 // p13
11720944_at	-0.104792	0.107743	-0.0185704	0.0185704	-0.0301816	0.0521882	0.879861	0.791207	-1.01307	-0.018732	1.01307	down	RGS16	6004	0007601 // visual perception // traceable author statement /// 0008277 // regulation of G-protein coupled receptor protein signaling pathway // traceable author statement /// 0009968 // negative regulation of signal transduction // inferred from electronic annotation /// 0038032 // termination of G-protein coupled receptor signaling pathway // inferred from electronic annotation /// 0043547 // po…	0005624 // membrane fraction // inferred from electronic annotation /// 0005737 // cytoplasm // not recorded /// 0005886 // plasma membrane // not recorded /// 0045121 // membrane raft // inferred from electronic annotation	0005096 // GTPase activator activity // not recorded /// 0005096 // GTPase activator activity // traceable author statement /// 0005515 // protein binding // inferred from physical interaction /// 0005516 // calmodulin binding // traceable author statement	chr1:182567757-182573548 (-) // 88.47 // q25.3
11719697_a_at	-0.202417	-0.0470076	-0.00398064	0.00398064	0.180183	0.0537043	0.236185	0.109732	-1.1202	-0.163758	1.1202	down	HSPB11	51668	0006950 // response to stress // inferred from electronic annotation /// 0007155 // cell adhesion // inferred from electronic annotation	0005929 // cilium // inferred from electronic annotation /// 0030992 // intraflagellar transport particle B // inferred from electronic annotation		chr1:54387233-54411602 (-) // 73.84 // p32.3
11750814_a_at	-0.0597699	-0.122498	-0.0517693	0.144115	0.0517693	0.124859	0.0304317	0.00676149	-1.13676	-0.184927	1.13676	down	BEND2	139105				chrX:18189058-18238956 (-) // 92.07 // p22.13
11760040_x_at	-0.112806	0.0521517	-0.0908337	0.0256395	0.104489	-0.0256395	0.42878	0.253839	-1.06093	-0.0853259	1.06093	down	NDUFB4	4710	0006120 // mitochondrial electron transport, NADH to ubiquinone // non-traceable author statement /// 0006810 // transport // inferred from electronic annotation /// 0006979 // response to oxidative stress // inferred from direct assay /// 0022900 // electron transport chain // inferred from electronic annotation /// 0022904 // respiratory electron transport chain // traceable author statement //…	0005739 // mitochondrion // inferred from electronic annotation /// 0005743 // mitochondrial inner membrane // traceable author statement /// 0005743 // mitochondrial inner membrane // inferred from electronic annotation /// 0005747 // mitochondrial respiratory chain complex I // inferred from direct assay /// 0005747 // mitochondrial respiratory chain complex I // non-traceable author statement …	0008137 // NADH dehydrogenase (ubiquinone) activity // non-traceable author statement /// 0008137 // NADH dehydrogenase (ubiquinone) activity // inferred from electronic annotation	chr3:120315156-120320471 (+) // 99.33 // q13.33
11740214_a_at	0.166143	0.22396	0.260612	-0.166143	-0.240631	-0.382666	0.0144933	0.00226839	1.39479	0.480052	1.39479	up	TBL1X	6907	0000122 // negative regulation of transcription from RNA polymerase II promoter // inferred from direct assay /// 0006351 // transcription, DNA-dependent // inferred from electronic annotation /// 0006355 // regulation of transcription, DNA-dependent // inferred from electronic annotation /// 0006357 // regulation of transcription from RNA polymerase II promoter // inferred from electronic annota…	0000118 // histone deacetylase complex // inferred from direct assay /// 0005634 // nucleus // inferred from direct assay /// 0005634 // nucleus // inferred from electronic annotation /// 0005654 // nucleoplasm // traceable author statement /// 0005667 // transcription factor complex // inferred from electronic annotation /// 0005876 // spindle microtubule // inferred from direct assay /// 001705…	0003677 // DNA binding // inferred from electronic annotation /// 0003682 // chromatin binding // inferred from electronic annotation /// 0003714 // transcription corepressor activity // inferred from direct assay /// 0003714 // transcription corepressor activity // inferred from genetic interaction /// 0003714 // transcription corepressor activity // inferred from electronic annotation /// 00055…	chrX:9431105-9687780 (+) // 97.47 // p22.31
11723347_a_at	-0.233682	-0.0476112	-0.0960846	0.0476112	0.24237	0.0943212	0.100887	0.0349608	-1.19242	-0.253893	1.19242	down	MTERFD1	51001	0006351 // transcription, DNA-dependent // inferred from electronic annotation /// 0006355 // regulation of transcription, DNA-dependent // inferred from electronic annotation /// 0045892 // negative regulation of transcription, DNA-dependent // inferred from mutant phenotype /// 0045892 // negative regulation of transcription, DNA-dependent // inferred from electronic annotation	0005739 // mitochondrion // inferred from direct assay /// 0005739 // mitochondrion // inferred from electronic annotation	0003677 // DNA binding // inferred from electronic annotation /// 0044212 // transcription regulatory region DNA binding // inferred from direct assay	chr8:97251648-97273828 (-) // 88.33 // q22.1
11738156_a_at	0.121476	-0.441253	0.029911	-0.029911	0.127526	-0.132906	0.805846	0.678366	-1.06058	-0.0848585	1.06058	down	ZBTB26	57684	0006351 // transcription, DNA-dependent // inferred from electronic annotation /// 0006355 // regulation of transcription, DNA-dependent // inferred from electronic annotation	0005622 // intracellular // inferred from electronic annotation /// 0005634 // nucleus // inferred from electronic annotation	0003676 // nucleic acid binding // inferred from electronic annotation /// 0003677 // DNA binding // inferred from electronic annotation /// 0008270 // zinc ion binding // inferred from electronic annotation /// 0046872 // metal ion binding // inferred from electronic annotation	chr9:125680378-125693544 (-) // 95.61 // q33.2
11716129_at	0.201609	0.374274	0.307224	-0.32046	-0.201609	-0.234352	0.00806955	0.000885943	1.46055	0.546509	1.46055	up	IGF2R	3482	0006810 // transport // inferred from electronic annotation /// 0006898 // receptor-mediated endocytosis // traceable author statement /// 0007165 // signal transduction // traceable author statement /// 0048009 // insulin-like growth factor receptor signaling pathway // traceable author statement	0005624 // membrane fraction // inferred from electronic annotation /// 0005634 // nucleus // inferred from electronic annotation /// 0005641 // nuclear envelope lumen // inferred from electronic annotation /// 0005737 // cytoplasm // inferred from electronic annotation /// 0005764 // lysosome // inferred from electronic annotation /// 0005765 // lysosomal membrane // inferred from electronic ann…	0001948 // glycoprotein binding // inferred from direct assay /// 0001948 // glycoprotein binding // inferred from electronic annotation /// 0004872 // receptor activity // traceable author statement /// 0004872 // receptor activity // inferred from electronic annotation /// 0005010 // insulin-like growth factor-activated receptor activity // traceable author statement /// 0005215 // transporter …	chr6:160390130-160527581 (+) // 98.1 // q25.3
11756882_a_at	-0.343548	-0.496559	-0.44886	0.343548	0.425601	0.427269	0.00247016	9.76663e-05	-1.77579	-0.828462	1.77579	down	RTTN	25914	0007275 // multicellular organismal development // inferred from electronic annotation /// 0007368 // determination of left/right symmetry // inferred from electronic annotation			chr18:67671044-67863889 (-) // 97.69 // q22.2
11755637_x_at	0.00367022	0.180806	0.0935912	-0.0467839	-0.00367022	-0.104635	0.169695	0.0703756	1.10526	0.144385	1.10526	up	ARHGEF10L	55160	0032321 // positive regulation of Rho GTPase activity // inferred from direct assay /// 0035023 // regulation of Rho protein signal transduction // inferred from electronic annotation /// 0035104 // positive regulation of transcription via sterol regulatory element binding // inferred from direct assay /// 0051496 // positive regulation of stress fiber assembly // inferred from direct assay	0005622 // intracellular // inferred from electronic annotation /// 0005737 // cytoplasm // inferred from electronic annotation /// 0005829 // cytosol // inferred from direct assay	0005085 // guanyl-nucleotide exchange factor activity // inferred from electronic annotation /// 0005089 // Rho guanyl-nucleotide exchange factor activity // inferred from electronic annotation /// 0005100 // Rho GTPase activator activity // inferred from direct assay	chr1:17941582-18024363 (+) // 89.68 // p36.13
11718996_at	0.13416	0.100467	-0.0915976	-0.185166	-0.107617	0.0915973	0.531013	0.3493	1.08278	0.114739	1.08278	up	MSRB2	22921	0006355 // regulation of transcription, DNA-dependent // traceable author statement /// 0030091 // protein repair // inferred from sequence or structural similarity /// 0030091 // protein repair // inferred from electronic annotation /// 0055114 // oxidation-reduction process // inferred from electronic annotation	0005739 // mitochondrion // inferred from sequence or structural similarity /// 0005739 // mitochondrion // inferred from electronic annotation	0000318 // protein-methionine-R-oxide reductase activity // inferred from sequence or structural similarity /// 0000318 // protein-methionine-R-oxide reductase activity // inferred from electronic annotation /// 0003700 // sequence-specific DNA binding transcription factor activity // traceable author statement /// 0008113 // peptide-methionine-(S)-S-oxide reductase activity // inferred from elec…	chr10:23384377-23411276 (+) // 57.95 // p12.2
11742377_at	-0.103008	0.020797	-0.020797	-0.053916	0.166899	0.0369086	0.497619	0.316393	-1.06017	-0.0842999	1.06017	down	OR7C2	26658	0007165 // signal transduction // inferred from electronic annotation /// 0007186 // G-protein coupled receptor signaling pathway // inferred from electronic annotation /// 0007608 // sensory perception of smell // inferred from electronic annotation /// 0050896 // response to stimulus // inferred from electronic annotation /// 0050911 // detection of chemical stimulus involved in sensory percept…	0005886 // plasma membrane // traceable author statement /// 0005886 // plasma membrane // inferred from electronic annotation /// 0016020 // membrane // inferred from electronic annotation /// 0016021 // integral to membrane // inferred from electronic annotation	0004871 // signal transducer activity // inferred from electronic annotation /// 0004872 // receptor activity // inferred from electronic annotation /// 0004930 // G-protein coupled receptor activity // inferred from electronic annotation /// 0004984 // olfactory receptor activity // inferred from electronic annotation	chr19:15052300-15053260 (+) // 99.69 // p13.12
11736548_s_at	0.0271854	0.153102	0.00868273	-0.00868273	-0.0214114	-0.0180688	0.306641	0.157564	1.05632	0.0790443	1.05632	up	FANCD2	2177	0006281 // DNA repair // traceable author statement /// 0006281 // DNA repair // inferred from electronic annotation /// 0006974 // response to DNA damage stimulus // inferred from electronic annotation /// 0007049 // cell cycle // inferred from electronic annotation /// 0007129 // synapsis // inferred from electronic annotation /// 0007276 // gamete generation // inferred from electronic annotat…	0000793 // condensed chromosome // inferred from electronic annotation /// 0005634 // nucleus // inferred from electronic annotation /// 0005654 // nucleoplasm // traceable author statement	0005515 // protein binding // inferred from physical interaction	chr3:10068070-10141344 (+) // 93.96 // p25.3
11747866_a_at	-0.0419531	-0.0118303	0.0703106	0.0118303	0.0333633	-0.040473	0.960789	0.926496	1.00273	0.00393544	1.00273	up	RBL2	5934	0000080 // G1 phase of mitotic cell cycle // traceable author statement /// 0000278 // mitotic cell cycle // traceable author statement /// 0006351 // transcription, DNA-dependent // inferred from electronic annotation /// 0006355 // regulation of transcription, DNA-dependent // inferred from electronic annotation /// 0007049 // cell cycle // inferred from electronic annotation /// 0016568 // chr…	0000785 // chromatin // inferred from electronic annotation /// 0005634 // nucleus // inferred from direct assay /// 0005634 // nucleus // inferred from electronic annotation /// 0005654 // nucleoplasm // traceable author statement /// 0005667 // transcription factor complex // inferred from electronic annotation /// 0005730 // nucleolus // inferred from direct assay /// 0005737 // cytoplasm // i…	0003677 // DNA binding // inferred from electronic annotation /// 0005515 // protein binding // inferred from physical interaction	chr16:53483880-53524532 (+) // 99.86 // q12.2
11719799_a_at	0.0142889	-0.0486341	0.0621338	-0.0142894	0.0873294	-0.0271587	0.949225	0.906794	-1.00419	-0.00603085	1.00419	down	MBD4	8930	0006281 // DNA repair // traceable author statement /// 0006281 // DNA repair // inferred from electronic annotation /// 0006284 // base-excision repair // inferred from electronic annotation /// 0006284 // base-excision repair // traceable author statement /// 0006285 // base-excision repair, AP site formation // traceable author statement /// 0006974 // response to DNA damage stimulus // inferr…	0000785 // chromatin // inferred from electronic annotation /// 0005634 // nucleus // inferred from direct assay /// 0005634 // nucleus // inferred from electronic annotation /// 0005634 // nucleus // traceable author statement /// 0005654 // nucleoplasm // traceable author statement /// 0005730 // nucleolus // inferred from direct assay /// 0005737 // cytoplasm // inferred from electronic annota…	0003677 // DNA binding // inferred from electronic annotation /// 0003696 // satellite DNA binding // traceable author statement /// 0003824 // catalytic activity // inferred from electronic annotation /// 0004520 // endodeoxyribonuclease activity // traceable author statement /// 0005515 // protein binding // inferred from physical interaction /// 0016787 // hydrolase activity // inferred from e…	chr3:129149788-129159022 (-) // 86.25 // q21.3
11742511_a_at	0.446752	0.334547	0.265614	-0.404278	-0.265614	-0.458381	0.00726248	0.000744553	1.65297	0.725062	1.65297	up	IL4R	3566	0002532 // production of molecular mediator involved in inflammatory response // inferred from electronic annotation /// 0006955 // immune response // traceable author statement /// 0007165 // signal transduction // traceable author statement /// 0019221 // cytokine-mediated signaling pathway // inferred from electronic annotation /// 0030728 // ovulation // inferred from electronic annotation //…	0005576 // extracellular region // inferred from electronic annotation /// 0005615 // extracellular space // inferred from electronic annotation /// 0005886 // plasma membrane // inferred from electronic annotation /// 0005887 // integral to plasma membrane // traceable author statement /// 0016020 // membrane // inferred from electronic annotation /// 0016021 // integral to membrane // inferred …	0004872 // receptor activity // inferred from electronic annotation /// 0004896 // cytokine receptor activity // inferred from electronic annotation /// 0004913 // interleukin-4 receptor activity // traceable author statement /// 0005057 // receptor signaling protein activity // traceable author statement /// 0005515 // protein binding // inferred from physical interaction /// 0043560 // insulin …	chr16:27325250-27364017 (+) // 70.52 // p12.1
11741910_s_at	-0.0278392	-0.00866103	0.10679	0.00866103	0.0103171	-0.0549939	0.662802	0.494764	1.02487	0.0354351	1.02487	up	PKNOX2	63876	0006355 // regulation of transcription, DNA-dependent // inferred from electronic annotation /// 0006357 // regulation of transcription from RNA polymerase II promoter // inferred from electronic annotation	0005634 // nucleus // inferred from electronic annotation /// 0005737 // cytoplasm // inferred from electronic annotation /// 0015629 // actin cytoskeleton // inferred from electronic annotation /// 0015630 // microtubule cytoskeleton // inferred from electronic annotation	0003677 // DNA binding // inferred from direct assay /// 0003677 // DNA binding // inferred from electronic annotation /// 0003700 // sequence-specific DNA binding transcription factor activity // inferred from electronic annotation /// 0003785 // actin monomer binding // inferred from electronic annotation /// 0043565 // sequence-specific DNA binding // inferred from electronic annotation /// 00…	chr11:125034558-125303282 (+) // 97.22 // q24.2
11759627_at	-0.123698	0.0120358	-0.185293	-0.0120354	0.0255623	0.184914	0.253178	0.120467	-1.12127	-0.165132	1.12127	down	USP15	9958	0006508 // proteolysis // inferred from electronic annotation /// 0006511 // ubiquitin-dependent protein catabolic process // inferred from electronic annotation /// 0016579 // protein deubiquitination // inferred from direct assay		0003824 // catalytic activity // inferred from electronic annotation /// 0004197 // cysteine-type endopeptidase activity // traceable author statement /// 0004221 // ubiquitin thiolesterase activity // inferred from electronic annotation /// 0004843 // ubiquitin-specific protease activity // inferred from direct assay /// 0004843 // ubiquitin-specific protease activity // inferred from electronic…	chr12:62654160-62730474 (+) // 82.6 // q14.1
11718129_x_at	-0.247758	-0.135398	-0.0764465	0.0935659	0.089591	0.0764465	0.0372571	0.00899766	-1.18078	-0.239735	1.18078	down	ARL2	402	0006184 // GTP catabolic process // inferred from mutant phenotype /// 0007021 // tubulin complex assembly // traceable author statement /// 0007049 // cell cycle // inferred from electronic annotation /// 0007264 // small GTPase mediated signal transduction // inferred from electronic annotation /// 0010811 // positive regulation of cell-substrate adhesion // inferred from sequence or structural…	0005622 // intracellular // inferred from electronic annotation /// 0005634 // nucleus // inferred from direct assay /// 0005634 // nucleus // inferred from electronic annotation /// 0005737 // cytoplasm // inferred from electronic annotation /// 0005739 // mitochondrion // inferred from electronic annotation /// 0005758 // mitochondrial intermembrane space // inferred from direct assay /// 00057…	0000166 // nucleotide binding // inferred from electronic annotation /// 0003924 // GTPase activity // inferred from mutant phenotype /// 0005095 // GTPase inhibitor activity // traceable author statement /// 0005515 // protein binding // inferred from physical interaction /// 0005525 // GTP binding // inferred from mutant phenotype /// 0005525 // GTP binding // inferred from electronic annotatio…	chr11:64781423-64789656 (+) // 95.24 // q13.1
11734958_s_at	-0.368885	-0.344317	0.156331	0.00305605	0.490873	-0.00305653	0.381316	0.214223	-1.2739	-0.349248	1.2739	down	C14orf135	64430		0016020 // membrane // inferred from electronic annotation /// 0016021 // integral to membrane // inferred from electronic annotation		chr14:60558544-60601530 (+) // 99.38 // q23.1
11759275_at	-0.0507627	-0.0910366	0.0114264	0.0669205	-0.0061028	0.0061028	0.301126	0.153443	-1.04664	-0.0657644	1.04664	down	OR2M3	127062	0007165 // signal transduction // inferred from electronic annotation /// 0007186 // G-protein coupled receptor signaling pathway // inferred from electronic annotation /// 0007608 // sensory perception of smell // inferred from electronic annotation /// 0050896 // response to stimulus // inferred from electronic annotation /// 0050911 // detection of chemical stimulus involved in sensory percept…	0005886 // plasma membrane // traceable author statement /// 0005886 // plasma membrane // inferred from electronic annotation /// 0016020 // membrane // inferred from electronic annotation /// 0016021 // integral to membrane // inferred from electronic annotation	0004871 // signal transducer activity // inferred from electronic annotation /// 0004872 // receptor activity // inferred from electronic annotation /// 0004930 // G-protein coupled receptor activity // inferred from electronic annotation /// 0004984 // olfactory receptor activity // inferred from electronic annotation	chr1:248366331-248367393 (+) // 100.0 // q44
11745871_a_at	0.0177393	0.0689869	0.123135	-0.111459	-0.0177393	-0.112269	0.0817025	0.0262451	1.10991	0.150443	1.10991	up	PAPOLA	10914	0000398 // nuclear mRNA splicing, via spliceosome // traceable author statement /// 0006351 // transcription, DNA-dependent // inferred from electronic annotation /// 0006366 // transcription from RNA polymerase II promoter // traceable author statement /// 0006369 // termination of RNA polymerase II transcription // traceable author statement /// 0006378 // mRNA polyadenylation // non-traceable …	0005634 // nucleus // inferred from direct assay /// 0005634 // nucleus // traceable author statement /// 0005634 // nucleus // inferred from electronic annotation /// 0005654 // nucleoplasm // traceable author statement /// 0005730 // nucleolus // inferred from direct assay /// 0005737 // cytoplasm // traceable author statement /// 0005737 // cytoplasm // inferred from electronic annotation	0000166 // nucleotide binding // inferred from electronic annotation /// 0000287 // magnesium ion binding // inferred from sequence or structural similarity /// 0003723 // RNA binding // non-traceable author statement /// 0003723 // RNA binding // inferred from electronic annotation /// 0004652 // polynucleotide adenylyltransferase activity // inferred from sequence or structural similarity /// 0…	chr14:96968770-97033420 (+) // 97.22 // q32.2
11734814_a_at	0.288369	0.0360026	0.0336297	-0.0490134	-0.120943	-0.0336297	0.224267	0.102442	1.13855	0.187196	1.13855	up	PDE1A	5136	0000042 // protein targeting to Golgi // inferred from electronic annotation /// 0007165 // signal transduction // traceable author statement /// 0007165 // signal transduction // inferred from electronic annotation /// 0007173 // epidermal growth factor receptor signaling pathway // traceable author statement /// 0007202 // activation of phospholipase C activity // traceable author statement ///…	0005829 // cytosol // traceable author statement	0003824 // catalytic activity // inferred from electronic annotation /// 0004114 // 3',5'-cyclic-nucleotide phosphodiesterase activity // inferred from electronic annotation /// 0004117 // calmodulin-dependent cyclic-nucleotide phosphodiesterase activity // traceable author statement /// 0005516 // calmodulin binding // inferred from electronic annotation /// 0008081 // phosphoric diester hydrola…	chr2:183006903-183387425 (-) // 97.1 // q32.1
11722465_a_at	0.103721	0.0503702	0.174614	-0.0503707	-0.200664	-0.071238	0.0702428	0.0214774	1.16231	0.216992	1.16231	up	C17orf80	55028		0016020 // membrane // inferred from electronic annotation /// 0016021 // integral to membrane // inferred from electronic annotation		chr17:71228867-71245093 (+) // 98.03 // q25.1
11719993_x_at	0.0894189	0.16418	0.237971	-0.0894189	-0.15444	-0.119468	0.0200274	0.00368369	1.21838	0.284966	1.21838	up	NLK	51701	0000165 // MAPK cascade // inferred from sequence or structural similarity /// 0000165 // MAPK cascade // inferred from electronic annotation /// 0006351 // transcription, DNA-dependent // inferred from electronic annotation /// 0006355 // regulation of transcription, DNA-dependent // inferred from sequence or structural similarity /// 0006355 // regulation of transcription, DNA-dependent // infe…	0005634 // nucleus // inferred from sequence or structural similarity /// 0005634 // nucleus // inferred from electronic annotation /// 0005634 // nucleus // traceable author statement /// 0005737 // cytoplasm // inferred from electronic annotation	0000166 // nucleotide binding // inferred from electronic annotation /// 0000287 // magnesium ion binding // inferred from sequence or structural similarity /// 0000287 // magnesium ion binding // inferred from electronic annotation /// 0004672 // protein kinase activity // traceable author statement /// 0004672 // protein kinase activity // inferred from electronic annotation /// 0004674 // prot…	chr17:26368784-26523402 (+) // 91.63 // q11.2
11733607_a_at	-0.548377	-0.728753	-0.276999	0.276999	0.390223	0.298648	0.0192329	0.00347123	-1.79005	-0.84	1.79005	down	LRRC34	151827				chr3:169511268-169530312 (-) // 97.6 // q26.2
11721035_x_at	0.381749	0.217457	0.0899506	-0.275533	-0.194657	-0.0899506	0.0514727	0.0141408	1.33462	0.416432	1.33462	up	PPP1R3B	79660	0005975 // carbohydrate metabolic process // inferred from electronic annotation /// 0005977 // glycogen metabolic process // inferred from electronic annotation			chr8:8993764-9008220 (-) // 88.24 // p23.1
11742980_a_at	0.0536394	0.0558581	0.0598037	-0.257928	-0.0536394	-0.140751	0.0785895	0.0249109	1.15445	0.207206	1.15445	up	ANKS1B	56899		0005634 // nucleus // inferred from electronic annotation /// 0005737 // cytoplasm // inferred from electronic annotation /// 0005886 // plasma membrane // inferred from electronic annotation /// 0014069 // postsynaptic density // inferred from electronic annotation /// 0015030 // Cajal body // inferred from electronic annotation /// 0016020 // membrane // inferred from electronic annotation /// …	0046875 // ephrin receptor binding // inferred from physical interaction	chr12:99137995-99548542 (-) // 97.01 // q23.1
11717748_x_at	-0.0232821	-0.0647774	0.200996	-0.0243683	0.0232821	0.10372	0.986218	0.971583	1.00238	0.00343453	1.00238	up	MCTS1	28985	0006351 // transcription, DNA-dependent // inferred from electronic annotation /// 0006355 // regulation of transcription, DNA-dependent // inferred from electronic annotation /// 0006974 // response to DNA damage stimulus // inferred from electronic annotation /// 0007049 // cell cycle // inferred from electronic annotation /// 0008284 // positive regulation of cell proliferation // traceable au…	0005737 // cytoplasm // inferred from electronic annotation	0003723 // RNA binding // inferred from electronic annotation	chrX:119737687-119755014 (+) // 74.21 // q24
11742257_a_at	0.0683456	-0.119063	-0.229158	0.0436835	0.14378	-0.0436835	0.413105	0.239756	-1.10284	-0.141218	1.10284	down	PTGER3	5733	0001660 // fever generation // inferred from electronic annotation /// 0006351 // transcription, DNA-dependent // traceable author statement /// 0007165 // signal transduction // inferred from electronic annotation /// 0007186 // G-protein coupled receptor signaling pathway // traceable author statement /// 0007186 // G-protein coupled receptor signaling pathway // inferred from electronic annota…	0005635 // nuclear envelope // traceable author statement /// 0005886 // plasma membrane // traceable author statement /// 0005886 // plasma membrane // inferred from electronic annotation /// 0005887 // integral to plasma membrane // traceable author statement /// 0016020 // membrane // inferred from electronic annotation /// 0016021 // integral to membrane // inferred from electronic annotation…	0004871 // signal transducer activity // inferred from electronic annotation /// 0004872 // receptor activity // inferred from electronic annotation /// 0004879 // ligand-activated sequence-specific DNA binding RNA polymerase II transcription factor activity // traceable author statement /// 0004930 // G-protein coupled receptor activity // inferred from electronic annotation /// 0004955 // prost…	chr1:71418114-71513491 (-) // 92.12 // p31.1
11752824_a_at	0.0123334	0.0102172	-0.121469	-0.0102177	0.0194364	-0.0408926	0.794439	0.66196	-1.01566	-0.0224149	1.01566	down	C17orf61-PLSCR3 /// PLSCR3	100529211 /// 57048	0017121 // phospholipid scrambling // non-traceable author statement /// 0042593 // glucose homeostasis // inferred from electronic annotation /// 0042632 // cholesterol homeostasis // inferred from electronic annotation /// 0071222 // cellular response to lipopolysaccharide // inferred from electronic annotation	0005886 // plasma membrane // inferred from direct assay /// 0005886 // plasma membrane // non-traceable author statement /// 0016020 // membrane // inferred from electronic annotation /// 0016021 // integral to membrane // inferred from electronic annotation	0005509 // calcium ion binding // non-traceable author statement /// 0005515 // protein binding // inferred from physical interaction /// 0017124 // SH3 domain binding // inferred from electronic annotation /// 0017128 // phospholipid scramblase activity // non-traceable author statement /// 0048306 // calcium-dependent protein binding // inferred from physical interaction	chr17:7293535-7307414 (-) // 97.7 // p13.1
11751321_a_at	-0.320823	-0.122683	-0.0405922	0.0579844	0.0405917	0.0552492	0.156815	0.0632278	-1.15881	-0.212641	1.15881	down	CRIM1	51232	0001558 // regulation of cell growth // inferred from electronic annotation /// 0007399 // nervous system development // traceable author statement /// 0043086 // negative regulation of catalytic activity // inferred from electronic annotation /// 0048009 // insulin-like growth factor receptor signaling pathway // traceable author statement	0005576 // extracellular region // inferred from electronic annotation /// 0005886 // plasma membrane // inferred from electronic annotation /// 0016020 // membrane // inferred from electronic annotation /// 0016021 // integral to membrane // inferred from electronic annotation /// 0016021 // integral to membrane // traceable author statement	0004857 // enzyme inhibitor activity // inferred from electronic annotation /// 0004867 // serine-type endopeptidase inhibitor activity // inferred from electronic annotation /// 0005010 // insulin-like growth factor-activated receptor activity // traceable author statement /// 0005520 // insulin-like growth factor binding // inferred from electronic annotation	chr2:36744515-36776110 (+) // 88.26 // p22.2
11756118_s_at	-0.138915	0.0327988	0.07407	-0.152765	0.273537	-0.0327988	0.880932	0.793103	-1.02812	-0.0400064	1.02812	down	MLL5	55904	0002446 // neutrophil mediated immunity // inferred from sequence or structural similarity /// 0002446 // neutrophil mediated immunity // inferred from electronic annotation /// 0006306 // DNA methylation // inferred from sequence or structural similarity /// 0006306 // DNA methylation // inferred from electronic annotation /// 0006351 // transcription, DNA-dependent // inferred from electronic a…	0005634 // nucleus // inferred from electronic annotation /// 0016607 // nuclear speck // inferred from electronic annotation /// 0070688 // MLL5-L complex // inferred from direct assay	0003713 // transcription coactivator activity // inferred from mutant phenotype /// 0005515 // protein binding // inferred from physical interaction /// 0008168 // methyltransferase activity // inferred from electronic annotation /// 0008270 // zinc ion binding // inferred from electronic annotation /// 0016740 // transferase activity // inferred from electronic annotation /// 0018024 // histone-…	chr7:104753404-104754527 (+) // 99.05 // q22.3
11728751_a_at	0.111481	0.138348	0.0305071	-0.0305076	-0.216244	-0.133635	0.0780398	0.0246704	1.16493	0.220241	1.16493	up	OSBP	5007	0006810 // transport // inferred from electronic annotation /// 0006869 // lipid transport // inferred from electronic annotation	0000139 // Golgi membrane // inferred from electronic annotation /// 0005737 // cytoplasm // inferred from electronic annotation /// 0005794 // Golgi apparatus // inferred from electronic annotation /// 0016020 // membrane // inferred from electronic annotation	0005543 // phospholipid binding // inferred from electronic annotation /// 0008142 // oxysterol binding // traceable author statement /// 0008289 // lipid binding // inferred from electronic annotation	chr11:59341871-59383617 (-) // 94.22 // q12.1
11715402_x_at	-0.142211	-0.101516	-0.00637341	0.00637341	0.0989313	0.14634	0.119346	0.043793	-1.12291	-0.167248	1.12291	down	ILF2	3608	0006351 // transcription, DNA-dependent // inferred from direct assay /// 0006351 // transcription, DNA-dependent // inferred from electronic annotation /// 0006355 // regulation of transcription, DNA-dependent // inferred from electronic annotation /// 0006955 // immune response // inferred from electronic annotation /// 0045893 // positive regulation of transcription, DNA-dependent // inferred …	0005634 // nucleus // inferred from direct assay /// 0005634 // nucleus // inferred from electronic annotation /// 0005730 // nucleolus // inferred from direct assay /// 0005730 // nucleolus // inferred from electronic annotation /// 0005737 // cytoplasm // inferred from electronic annotation /// 0030529 // ribonucleoprotein complex // inferred from direct assay	0003677 // DNA binding // inferred from direct assay /// 0003677 // DNA binding // inferred from electronic annotation /// 0003723 // RNA binding // inferred from electronic annotation /// 0003725 // double-stranded RNA binding // inferred from direct assay /// 0005515 // protein binding // inferred from physical interaction /// 0005524 // ATP binding // inferred from electronic annotation /// 00…	chr1:153634263-153643471 (-) // 64.49 // q21.3
11760528_at	0.193373	-0.126015	-0.189611	-0.0501685	0.0501685	0.15207	0.689748	0.526872	-1.06543	-0.0914414	1.06543	down	RDM1	201299	0006281 // DNA repair // inferred from electronic annotation /// 0006310 // DNA recombination // inferred from electronic annotation	0005634 // nucleus // inferred from electronic annotation /// 0005730 // nucleolus // inferred from direct assay /// 0005730 // nucleolus // inferred from electronic annotation /// 0005737 // cytoplasm // inferred from direct assay /// 0005737 // cytoplasm // inferred from electronic annotation /// 0015030 // Cajal body // inferred from electronic annotation /// 0016605 // PML body // inferred fr…	0000166 // nucleotide binding // inferred from electronic annotation /// 0003676 // nucleic acid binding // inferred from electronic annotation /// 0003677 // DNA binding // inferred from electronic annotation /// 0003723 // RNA binding // inferred from electronic annotation	chr17:34249158-34257770 (-) // 85.03 // q12
11744420_at	-0.259732	-0.260831	-0.306725	0.259732	0.265268	0.323908	0.00143983	2.65486e-05	-1.47297	-0.558732	1.47297	down	MIR600 /// MIR600HG	693185 /// 81571				chr9:125871772-125877756 (-) // 95.55 // q33.3
11761323_at	0.18127	0.0117445	0.0280664	-0.268568	-0.0637755	-0.0117445	0.250891	0.11891	1.13949	0.18839	1.13949	up	COMMD9	29099				chr11:36296052-36310976 (-) // 89.17 // p13
11744583_s_at	0.00310373	0.186764	-0.184425	-0.0146642	0.0589509	-0.00310373	0.956286	0.91865	-1.00829	-0.0119134	1.00829	down	AMDHD2 /// CEMP1	51005 /// 752014	0005975 // carbohydrate metabolic process // inferred from electronic annotation /// 0006044 // N-acetylglucosamine metabolic process // inferred from electronic annotation	0005737 // cytoplasm // inferred from electronic annotation	0008448 // N-acetylglucosamine-6-phosphate deacetylase activity // inferred from electronic annotation /// 0016787 // hydrolase activity // inferred from electronic annotation /// 0016810 // hydrolase activity, acting on carbon-nitrogen (but not peptide) bonds // inferred from electronic annotation	chr16:2570365-2579732 (+) // 99.19 // p13.3
11758184_x_at	-0.194908	-0.262325	-0.00596046	0.0391073	0.0950441	0.00596046	0.165374	0.0680378	-1.14958	-0.201102	1.14958	down	KRT8	3856	0007010 // cytoskeleton organization // non-traceable author statement /// 0044419 // interspecies interaction between organisms // inferred from electronic annotation	0005634 // nucleus // inferred from electronic annotation /// 0005654 // nucleoplasm // inferred from electronic annotation /// 0005737 // cytoplasm // inferred from direct assay /// 0005737 // cytoplasm // inferred from electronic annotation /// 0005882 // intermediate filament // non-traceable author statement /// 0005882 // intermediate filament // inferred from electronic annotation /// 00163…	0005198 // structural molecule activity // non-traceable author statement /// 0005198 // structural molecule activity // inferred from electronic annotation /// 0005515 // protein binding // inferred from physical interaction	chr12:53293746-53298821 (-) // 86.05 // q13.13
11725061_a_at	0.0985699	0.0744667	0.0247221	-0.0773897	-0.0875187	-0.0247221	0.0443336	0.0114669	1.09363	0.12913	1.09363	up	USP7	7874	0006281 // DNA repair // inferred from electronic annotation /// 0006283 // transcription-coupled nucleotide-excision repair // inferred from mutant phenotype /// 0006508 // proteolysis // inferred from electronic annotation /// 0006511 // ubiquitin-dependent protein catabolic process // inferred from electronic annotation /// 0006917 // induction of apoptosis // inferred from electronic annotati…	0005634 // nucleus // inferred from direct assay /// 0005634 // nucleus // inferred from electronic annotation /// 0005634 // nucleus // traceable author statement /// 0005737 // cytoplasm // inferred from electronic annotation /// 0005829 // cytosol // inferred from direct assay /// 0016605 // PML body // inferred from electronic annotation	0002039 // p53 binding // inferred from direct assay /// 0004197 // cysteine-type endopeptidase activity // traceable author statement /// 0004221 // ubiquitin thiolesterase activity // inferred from mutant phenotype /// 0004221 // ubiquitin thiolesterase activity // inferred from electronic annotation /// 0004843 // ubiquitin-specific protease activity // inferred from direct assay /// 0004843 /…	chr16:8985953-9057341 (-) // 95.32 // p13.2
11751316_x_at	0.125594	-0.222766	0.0799785	-0.101211	-0.0799785	0.128809	0.964803	0.933301	1.00816	0.0117285	1.00816	up	EPS8L1	54869	0016310 // phosphorylation // inferred from electronic annotation	0005737 // cytoplasm // inferred from electronic annotation	0004872 // receptor activity // inferred from electronic annotation /// 0016301 // kinase activity // inferred from electronic annotation	chr19:55591759-55599057 (+) // 97.73 // q13.42
11719866_at	0.0588417	-0.0757103	-0.17385	0.003901	0.113531	-0.003901	0.435986	0.260118	-1.07283	-0.101416	1.07283	down	SVEP1	79987	0007155 // cell adhesion // inferred from electronic annotation	0005576 // extracellular region // inferred from electronic annotation /// 0005737 // cytoplasm // inferred from electronic annotation /// 0005737 // cytoplasm // inferred from direct assay /// 0016020 // membrane // inferred from electronic annotation	0005509 // calcium ion binding // inferred from electronic annotation	chr9:113127527-113342160 (-) // 98.99 // q31.3
11747376_s_at	-0.168867	0.103074	0.100986	-0.100986	0.233691	-0.139075	0.963072	0.93035	1.00965	0.0138547	1.00965	up	CCPG1	9236	0007049 // cell cycle // inferred from electronic annotation /// 0045944 // positive regulation of transcription from RNA polymerase II promoter // inferred from electronic annotation /// 2001106 // regulation of Rho guanyl-nucleotide exchange factor activity // inferred from electronic annotation	0016020 // membrane // inferred from electronic annotation /// 0016021 // integral to membrane // inferred from electronic annotation		chr15:55651043-55665781 (-) // 91.73 // q21.3
11740760_at	0.174778	-0.0567455	-0.0216308	0.126957	0.0216308	-0.0991361	0.934365	0.879943	1.01091	0.01565	1.01091	up	TRPA1	8989	0006810 // transport // inferred from electronic annotation /// 0006811 // ion transport // traceable author statement /// 0006811 // ion transport // inferred from electronic annotation /// 0006816 // calcium ion transport // inferred from electronic annotation /// 0009409 // response to cold // inferred from electronic annotation /// 0042493 // response to drug // inferred from electronic annot…	0005887 // integral to plasma membrane // traceable author statement /// 0016020 // membrane // inferred from electronic annotation /// 0016021 // integral to membrane // inferred from electronic annotation /// 0032421 // stereocilium bundle // inferred from electronic annotation	0005216 // ion channel activity // inferred from electronic annotation /// 0005262 // calcium channel activity // inferred from electronic annotation /// 0015267 // channel activity // traceable author statement /// 0015267 // channel activity // inferred from electronic annotation	chr8:72933485-72987852 (-) // 95.44 // q13.3
11719788_s_at	0.033823	0.222857	0.321049	-0.343536	-0.033823	-0.246422	0.0951783	0.0322733	1.31997	0.400503	1.31997	up	TUBB2A	7280	0006184 // GTP catabolic process // inferred from electronic annotation /// 0006457 // protein folding // traceable author statement /// 0007017 // microtubule-based process // inferred from electronic annotation /// 0007018 // microtubule-based movement // inferred from electronic annotation /// 0007067 // mitosis // inferred from electronic annotation /// 0030182 // neuron differentiation // in…	0005737 // cytoplasm // inferred from electronic annotation /// 0005856 // cytoskeleton // inferred from electronic annotation /// 0005874 // microtubule // inferred from direct assay /// 0005874 // microtubule // inferred from electronic annotation /// 0043234 // protein complex // inferred from electronic annotation	0000166 // nucleotide binding // inferred from electronic annotation /// 0003924 // GTPase activity // inferred from electronic annotation /// 0005198 // structural molecule activity // inferred from electronic annotation /// 0005525 // GTP binding // inferred from electronic annotation /// 0042277 // peptide binding // inferred from electronic annotation	chr6:3153911-3157809 (-) // 96.98 // p25.2
11751189_x_at	-0.086359	-0.0231886	0.00643778	0.0280902	0.0360646	-0.00643778	0.298717	0.15172	-1.03786	-0.0536089	1.03786	down	RIMS1	22999	0006461 // protein complex assembly // inferred from direct assay /// 0006810 // transport // inferred from electronic annotation /// 0006836 // neurotransmitter transport // inferred from electronic annotation /// 0006886 // intracellular protein transport // inferred from electronic annotation /// 0006887 // exocytosis // inferred from electronic annotation /// 0006944 // cellular membrane fusi…	0005622 // intracellular // inferred from electronic annotation /// 0005886 // plasma membrane // traceable author statement /// 0005886 // plasma membrane // inferred from electronic annotation /// 0016020 // membrane // inferred from electronic annotation /// 0030054 // cell junction // inferred from electronic annotation /// 0042734 // presynaptic membrane // inferred from sequence or structur…	0005083 // small GTPase regulator activity // traceable author statement /// 0005515 // protein binding // inferred from physical interaction /// 0017137 // Rab GTPase binding // inferred from electronic annotation /// 0046872 // metal ion binding // inferred from electronic annotation	chr6:72970401-73110962 (+) // 92.33 // q13
11748164_a_at	0.291996	0.240948	0.0872922	-0.321066	-0.0872922	-0.262942	0.0401011	0.00995809	1.34771	0.430512	1.34771	up	VCAN	1462	0007155 // cell adhesion // inferred from electronic annotation /// 0007155 // cell adhesion // traceable author statement /// 0007275 // multicellular organismal development // traceable author statement /// 0007507 // heart development // inferred from electronic annotation /// 0008037 // cell recognition // traceable author statement /// 0008347 // glial cell migration // inferred from direct …	0005576 // extracellular region // inferred from electronic annotation /// 0005578 // proteinaceous extracellular matrix // inferred from electronic annotation /// 0005578 // proteinaceous extracellular matrix // traceable author statement /// 0005615 // extracellular space // inferred from direct assay /// 0031012 // extracellular matrix // inferred from direct assay /// 0031012 // extracellular…	0005509 // calcium ion binding // inferred from electronic annotation /// 0005539 // glycosaminoglycan binding // traceable author statement /// 0005540 // hyaluronic acid binding // inferred from electronic annotation /// 0005540 // hyaluronic acid binding // traceable author statement /// 0030246 // carbohydrate binding // inferred from electronic annotation	chr5:82767582-82876981 (+) // 99.9 // q14.2
11721203_at	0.0279422	-0.0279422	0	0	0.206777	-0.0284204	0.648423	0.47698	-1.04207	-0.0594521	1.04207	down	SCARF2	91179	0007155 // cell adhesion // inferred from electronic annotation	0016020 // membrane // inferred from electronic annotation /// 0016021 // integral to membrane // inferred from electronic annotation	0004872 // receptor activity // inferred from electronic annotation /// 0005515 // protein binding // inferred from physical interaction	chr22:20778873-20792146 (-) // 91.56 // q11.21
11735804_x_at	0.00883436	-0.0451679	0.107174	0.0275016	-0.00883388	-0.11156	0.600005	0.421601	1.03855	0.0545775	1.03855	up	NAT6	24142		0005737 // cytoplasm // inferred from direct assay /// 0005737 // cytoplasm // inferred from electronic annotation /// 0005739 // mitochondrion // inferred from direct assay	0008080 // N-acetyltransferase activity // inferred from electronic annotation /// 0016740 // transferase activity // inferred from electronic annotation /// 0016746 // transferase activity, transferring acyl groups // inferred from electronic annotation	chr3:50333833-50336847 (-) // 98.23 // p21.31
11719412_at	0.063875	-0.0638747	0.107559	0.0848179	-0.101712	-0.209419	0.510389	0.32881	1.08019	0.111291	1.08019	up	PBX1	5087	0001655 // urogenital system development // inferred from electronic annotation /// 0001658 // branching involved in ureteric bud morphogenesis // inferred from electronic annotation /// 0006351 // transcription, DNA-dependent // inferred from electronic annotation /// 0006355 // regulation of transcription, DNA-dependent // non-traceable author statement /// 0006355 // regulation of transcriptio…	0005634 // nucleus // inferred from direct assay /// 0005634 // nucleus // inferred from electronic annotation /// 0005667 // transcription factor complex // inferred from electronic annotation /// 0005730 // nucleolus // inferred from direct assay /// 0005737 // cytoplasm // inferred from direct assay /// 0005737 // cytoplasm // inferred from electronic annotation	0003677 // DNA binding // inferred from direct assay /// 0003677 // DNA binding // inferred from electronic annotation /// 0003700 // sequence-specific DNA binding transcription factor activity // inferred from electronic annotation /// 0003700 // sequence-specific DNA binding transcription factor activity // non-traceable author statement /// 0005515 // protein binding // inferred from physical …	chr1:164528434-164821067 (+) // 94.97 // q23.3
11726441_a_at	-0.353096	-0.193273	-0.237029	0.193273	0.290504	0.245554	0.00759721	0.000805072	-1.41838	-0.504243	1.41838	down	ERCC6L	54821	0000087 // M phase of mitotic cell cycle // traceable author statement /// 0000236 // mitotic prometaphase // traceable author statement /// 0000278 // mitotic cell cycle // traceable author statement /// 0007049 // cell cycle // inferred from electronic annotation /// 0007067 // mitosis // inferred from electronic annotation /// 0051301 // cell division // inferred from electronic annotation	0000775 // chromosome, centromeric region // inferred from electronic annotation /// 0000776 // kinetochore // inferred from electronic annotation /// 0000777 // condensed chromosome kinetochore // inferred from electronic annotation /// 0005694 // chromosome // inferred from electronic annotation /// 0005829 // cytosol // traceable author statement	0000166 // nucleotide binding // inferred from electronic annotation /// 0003676 // nucleic acid binding // inferred from electronic annotation /// 0003677 // DNA binding // inferred from electronic annotation /// 0004386 // helicase activity // inferred from electronic annotation /// 0005524 // ATP binding // inferred from electronic annotation /// 0016787 // hydrolase activity // inferred from …	chrX:71424514-71458897 (-) // 98.01 // q13.1
11761498_at	-0.0655458	-0.129028	0.0869868	0.0726502	0.0237021	-0.0237021	0.615506	0.438374	-1.04252	-0.0600792	1.04252	down	FAM129C	199786			0005543 // phospholipid binding // inferred from electronic annotation	chr19:17634109-17660620 (+) // 99.07 // p13.11
11761732_at	0.171566	-0.021173	-0.0799861	0.100663	0.021173	-0.0692372	0.974858	0.950822	1.00412	0.00593579	1.00412	up	PILRA	29992	0007165 // signal transduction // inferred from direct assay /// 0044419 // interspecies interaction between organisms // inferred from electronic annotation	0005576 // extracellular region // inferred from electronic annotation /// 0005886 // plasma membrane // inferred from electronic annotation /// 0016020 // membrane // inferred from electronic annotation /// 0016021 // integral to membrane // inferred from electronic annotation	0004872 // receptor activity // inferred from electronic annotation /// 0005515 // protein binding // inferred from physical interaction	chr7:99971150-99972732 (+) // 99.92 // q22.1
11762481_at	-0.0107365	-0.0857577	0.00194073	0.132724	-0.00194073	0.0483003	0.266865	0.129491	-1.06526	-0.0912124	1.06526	down	LAMB4	22798	0007155 // cell adhesion // inferred from electronic annotation	0005576 // extracellular region // inferred from electronic annotation /// 0005578 // proteinaceous extracellular matrix // inferred from electronic annotation /// 0005604 // basement membrane // inferred from electronic annotation		chr7:107715982-107763640 (-) // 86.92 // q31.1
11722116_a_at	-0.0628099	0.128391	0.0393233	-0.0393236	-0.0859239	0.164475	0.903097	0.828471	1.01529	0.0218922	1.01529	up	RARB	5915	0000122 // negative regulation of transcription from RNA polymerase II promoter // inferred from electronic annotation /// 0001657 // ureteric bud development // inferred from electronic annotation /// 0003417 // growth plate cartilage development // inferred from electronic annotation /// 0006351 // transcription, DNA-dependent // inferred from electronic annotation /// 0006355 // regulation of …	0005634 // nucleus // inferred from direct assay /// 0005634 // nucleus // inferred from electronic annotation /// 0005654 // nucleoplasm // traceable author statement /// 0005737 // cytoplasm // inferred from electronic annotation	0003677 // DNA binding // traceable author statement /// 0003677 // DNA binding // inferred from electronic annotation /// 0003700 // sequence-specific DNA binding transcription factor activity // inferred from electronic annotation /// 0003707 // steroid hormone receptor activity // inferred from electronic annotation /// 0003708 // retinoic acid receptor activity // inferred from electronic ann…	chr3:25469009-25639423 (+) // 95.75 // p24.2
11737598_a_at	0.0149031	-0.0390906	0.0493917	-0.11402	-0.0149026	0.0472755	0.702323	0.54245	1.025	0.0356172	1.025	up	C17orf67	339210		0005576 // extracellular region // inferred from electronic annotation		chr17:54869274-54911256 (-) // 82.48 // q22
11728523_a_at	0.0339649	0.152025	-0.0332477	-0.0339649	-0.256423	0.0332475	0.430162	0.255067	1.09933	0.136628	1.09933	up	MYCL1	4610	0006355 // regulation of transcription, DNA-dependent // non-traceable author statement /// 0006355 // regulation of transcription, DNA-dependent // inferred from electronic annotation	0005634 // nucleus // non-traceable author statement /// 0005634 // nucleus // inferred from electronic annotation	0003677 // DNA binding // non-traceable author statement /// 0003677 // DNA binding // traceable author statement /// 0003677 // DNA binding // inferred from electronic annotation /// 0003700 // sequence-specific DNA binding transcription factor activity // non-traceable author statement /// 0003700 // sequence-specific DNA binding transcription factor activity // inferred from electronic annotat…	chr1:40361099-40367687 (-) // 97.97 // p34.2
11728439_at	0.0110927	-0.0536737	0.266444	-0.147867	0.0951843	-0.0110927	0.642928	0.470439	1.06872	0.0958796	1.06872	up	BRWD1	54014	0006351 // transcription, DNA-dependent // inferred from electronic annotation /// 0006355 // regulation of transcription, DNA-dependent // inferred from electronic annotation /// 0006357 // regulation of transcription from RNA polymerase II promoter // inferred from electronic annotation /// 0007010 // cytoskeleton organization // inferred from mutant phenotype /// 0008360 // regulation of cell …	0005634 // nucleus // inferred from direct assay /// 0005634 // nucleus // inferred from electronic annotation /// 0005730 // nucleolus // inferred from direct assay /// 0005737 // cytoplasm // inferred from direct assay /// 0005737 // cytoplasm // inferred from electronic annotation		chr21:40557818-40685556 (-) // 98.43 // q22.2
11750366_a_at	-0.0125134	0.0125136	0.0489175	0.060339	-0.0714865	-0.0484295	0.634554	0.460946	1.02538	0.0361649	1.02538	up	EPHA6	285220	0006468 // protein phosphorylation // inferred from electronic annotation /// 0007169 // transmembrane receptor protein tyrosine kinase signaling pathway // inferred from electronic annotation /// 0016310 // phosphorylation // inferred from electronic annotation /// 0048013 // ephrin receptor signaling pathway // inferred from electronic annotation	0005887 // integral to plasma membrane // inferred from electronic annotation /// 0016020 // membrane // inferred from electronic annotation /// 0016021 // integral to membrane // inferred from electronic annotation	0000166 // nucleotide binding // inferred from electronic annotation /// 0004672 // protein kinase activity // inferred from electronic annotation /// 0004713 // protein tyrosine kinase activity // inferred from electronic annotation /// 0004714 // transmembrane receptor protein tyrosine kinase activity // inferred from electronic annotation /// 0004872 // receptor activity // inferred from elect…	chr3:97158434-97356907 (+) // 95.38 // q11.2
11760384_at	0.0798187	0.180063	0.24461	-0.0798187	-0.402177	-0.115106	0.0929473	0.0312007	1.28985	0.367198	1.28985	up	PPP2R5C	5527	0006977 // DNA damage response, signal transduction by p53 class mediator resulting in cell cycle arrest // inferred from direct assay /// 0007165 // signal transduction // inferred from electronic annotation /// 0007165 // signal transduction // non-traceable author statement /// 0008285 // negative regulation of cell proliferation // inferred from direct assay /// 0016485 // protein processing …	0000159 // protein phosphatase type 2A complex // inferred from direct assay /// 0000159 // protein phosphatase type 2A complex // inferred from electronic annotation /// 0000159 // protein phosphatase type 2A complex // non-traceable author statement /// 0000775 // chromosome, centromeric region // inferred from direct assay /// 0000775 // chromosome, centromeric region // inferred from electron…	0005515 // protein binding // inferred from physical interaction /// 0008233 // peptidase activity // inferred from direct assay /// 0008601 // protein phosphatase type 2A regulator activity // inferred from direct assay /// 0008601 // protein phosphatase type 2A regulator activity // inferred from electronic annotation /// 0008601 // protein phosphatase type 2A regulator activity // non-traceabl…	chr14:102276167-102349570 (+) // 99.53 // q32.31
11737444_a_at	-0.0851521	0.103997	0.130789	-0.236805	0.0851524	-0.106176	0.485636	0.305117	1.09872	0.135821	1.09872	up	GPR156	165829	0007165 // signal transduction // inferred from electronic annotation /// 0007186 // G-protein coupled receptor signaling pathway // inferred from electronic annotation	0005886 // plasma membrane // inferred from electronic annotation /// 0016020 // membrane // inferred from electronic annotation /// 0016021 // integral to membrane // inferred from electronic annotation	0004871 // signal transducer activity // inferred from electronic annotation /// 0004872 // receptor activity // inferred from electronic annotation /// 0004930 // G-protein coupled receptor activity // inferred from electronic annotation /// 0004965 // G-protein coupled GABA receptor activity // inferred from electronic annotation	chr3:119885676-120004242 (-) // 97.27 // q13.33
11723152_a_at	0.420767	0.581714	0.324277	-0.458995	-0.513614	-0.324277	0.00722185	0.000737464	1.83343	0.874548	1.83343	up	GON4L	54856	0006355 // regulation of transcription, DNA-dependent // inferred from electronic annotation	0005634 // nucleus // inferred from direct assay /// 0005634 // nucleus // inferred from electronic annotation /// 0005730 // nucleolus // inferred from direct assay /// 0005737 // cytoplasm // inferred from direct assay	0003677 // DNA binding // inferred from electronic annotation	chr1:155719507-155823598 (-) // 96.24 // q22
11750968_x_at	-0.0522504	-0.150764	-0.0673604	0.149528	0.0522504	0.0736189	0.0481439	0.0128813	-1.1344	-0.181924	1.1344	down	NFIC	4782	0000122 // negative regulation of transcription from RNA polymerase II promoter // inferred from direct assay /// 0000122 // negative regulation of transcription from RNA polymerase II promoter // inferred from genetic interaction /// 0006260 // DNA replication // inferred from electronic annotation /// 0006351 // transcription, DNA-dependent // inferred from electronic annotation /// 0006355 // …	0005622 // intracellular // inferred from electronic annotation /// 0005634 // nucleus // inferred from electronic annotation	0003677 // DNA binding // inferred from electronic annotation /// 0003700 // sequence-specific DNA binding transcription factor activity // inferred from direct assay /// 0003700 // sequence-specific DNA binding transcription factor activity // inferred from electronic annotation /// 0003700 // sequence-specific DNA binding transcription factor activity // traceable author statement	chr19:3381708-3463140 (+) // 92.67 // p13.3
11741727_a_at	-0.473136	-0.0803952	-0.220886	0.0803947	0.313097	0.303535	0.0753758	0.0235825	-1.40491	-0.490482	1.40491	down	NEDD1	121441	0000086 // G2/M transition of mitotic cell cycle // traceable author statement /// 0000278 // mitotic cell cycle // traceable author statement /// 0007049 // cell cycle // inferred from electronic annotation /// 0007067 // mitosis // inferred from electronic annotation /// 0051301 // cell division // inferred from electronic annotation	0000242 // pericentriolar material // inferred from electronic annotation /// 0000922 // spindle pole // inferred from electronic annotation /// 0005737 // cytoplasm // inferred from electronic annotation /// 0005813 // centrosome // inferred from direct assay /// 0005813 // centrosome // inferred from electronic annotation /// 0005814 // centriole // inferred from electronic annotation /// 00058…		chr12:97301243-97347461 (+) // 97.93 // q23.1
11754840_s_at	0.0746956	0.0566232	-0.0926662	0.0801356	-0.0906472	-0.0566232	0.793329	0.660265	1.02474	0.0352626	1.02474	up	LINC00470	56651				chr18:1268311-1276078 (-) // 58.43 // p11.32
11757267_x_at	0.0723257	0.17378	0.255466	-0.11702	-0.107516	-0.0723257	0.0349822	0.00823937	1.20259	0.266144	1.20259	up	SIRT2	22933	0000183 // chromatin silencing at rDNA // non-traceable author statement /// 0006342 // chromatin silencing // non-traceable author statement /// 0006348 // chromatin silencing at telomere // non-traceable author statement /// 0006471 // protein ADP-ribosylation // non-traceable author statement /// 0006471 // protein ADP-ribosylation // traceable author statement /// 0006476 // protein deacetyla…	0005677 // chromatin silencing complex // non-traceable author statement /// 0005737 // cytoplasm // inferred from direct assay /// 0005737 // cytoplasm // inferred from electronic annotation /// 0005856 // cytoskeleton // inferred from electronic annotation /// 0005874 // microtubule // inferred from direct assay /// 0005874 // microtubule // inferred from electronic annotation	0003950 // NAD+ ADP-ribosyltransferase activity // traceable author statement /// 0005515 // protein binding // inferred from physical interaction /// 0008134 // transcription factor binding // inferred from physical interaction /// 0008270 // zinc ion binding // inferred from direct assay /// 0008270 // zinc ion binding // inferred from electronic annotation /// 0016787 // hydrolase activity // …	chr19:39369199-39369442 (-) // 35.79 // q13.2
11730333_at	-0.110138	-0.00744295	-0.00413823	0.210723	0.0508306	0.00413799	0.29019	0.145527	-1.09364	-0.129137	1.09364	down	DPYSL4	10570	0006208 // pyrimidine base catabolic process // inferred from electronic annotation /// 0007399 // nervous system development // traceable author statement /// 0007411 // axon guidance // traceable author statement	0005737 // cytoplasm // inferred from electronic annotation /// 0005829 // cytosol // traceable author statement	0016787 // hydrolase activity // inferred from electronic annotation /// 0016810 // hydrolase activity, acting on carbon-nitrogen (but not peptide) bonds // inferred from electronic annotation /// 0016812 // hydrolase activity, acting on carbon-nitrogen (but not peptide) bonds, in cyclic amides // inferred from electronic annotation	chr10:134000403-134019280 (+) // 97.43 // q26.3
11730717_x_at	-0.148557	-0.0375268	0.134216	0.0375271	0.0375271	-0.112886	0.98194	0.963591	-1.00325	-0.00467859	1.00325	down	PAGE5	90737				chrX:55246788-55250533 (+) // 87.59 // p11.21
11718361_at	0.398864	0.514587	0.461801	-0.497774	-0.398864	-0.555418	0.00220451	7.64516e-05	1.92177	0.942436	1.92177	up	COIL	8161		0001674 // female germ cell nucleus // inferred from electronic annotation /// 0005634 // nucleus // traceable author statement /// 0005634 // nucleus // inferred from electronic annotation /// 0005654 // nucleoplasm // inferred from direct assay /// 0005730 // nucleolus // inferred from direct assay /// 0015030 // Cajal body // inferred from direct assay /// 0015030 // Cajal body // inferred fro…	0005515 // protein binding // inferred from physical interaction /// 0008022 // protein C-terminus binding // inferred from physical interaction /// 0015036 // disulfide oxidoreductase activity // inferred from electronic annotation /// 0042802 // identical protein binding // inferred from physical interaction	chr17:55015559-55038404 (-) // 97.19 // q22
11735219_at	0.0041194	-0.00759363	0.0510578	0.00542641	-0.0041194	-0.0677471	0.438317	0.261979	1.0267	0.0380078	1.0267	up	COL10A1	1300	0001501 // skeletal system development // traceable author statement	0005576 // extracellular region // inferred from electronic annotation /// 0005578 // proteinaceous extracellular matrix // inferred from electronic annotation /// 0005581 // collagen // inferred from electronic annotation /// 0005581 // collagen // traceable author statement /// 0005938 // cell cortex // inferred from electronic annotation	0046872 // metal ion binding // inferred from electronic annotation	chr6:116440084-116447296 (-) // 97.71 // q22.1
11718052_a_at	-0.00591993	0.212458	0.222179	-0.157907	0.00591946	-0.087038	0.160482	0.0652876	1.16682	0.222581	1.16682	up	TBC1D23	55773	0032313 // regulation of Rab GTPase activity // inferred from electronic annotation /// 0032851 // positive regulation of Rab GTPase activity // inferred from electronic annotation	0005622 // intracellular // inferred from electronic annotation	0005097 // Rab GTPase activator activity // inferred from electronic annotation	chr3:99979660-100044095 (+) // 96.18 // q12.1
11749907_a_at	0.0130732	-0.0269675	-0.0219598	0.100385	-0.0130734	0.122483	0.275371	0.135168	-1.0584	-0.0818832	1.0584	down	TRIM63	84676	0007165 // signal transduction // non-traceable author statement /// 0016567 // protein ubiquitination // inferred from electronic annotation /// 0043161 // proteasomal ubiquitin-dependent protein catabolic process // inferred from electronic annotation	0005622 // intracellular // inferred from electronic annotation /// 0005634 // nucleus // inferred from electronic annotation /// 0005737 // cytoplasm // inferred from direct assay /// 0005737 // cytoplasm // non-traceable author statement /// 0005737 // cytoplasm // inferred from electronic annotation /// 0005874 // microtubule // non-traceable author statement	0004842 // ubiquitin-protein ligase activity // inferred from electronic annotation /// 0004871 // signal transducer activity // non-traceable author statement /// 0008270 // zinc ion binding // inferred from electronic annotation /// 0016874 // ligase activity // inferred from electronic annotation /// 0031432 // titin binding // inferred from direct assay /// 0046872 // metal ion binding // inf…	chr1:26378141-26394121 (-) // 100.0 // p36.11
11739616_x_at	-0.137223	-0.126937	-0.131286	0.170564	0.196439	0.126938	0.00284995	0.000132867	-1.22813	-0.296463	1.22813	down	CD3EAP	10849	0007169 // transmembrane receptor protein tyrosine kinase signaling pathway // traceable author statement /// 0009303 // rRNA transcription // inferred from electronic annotation /// 0009303 // rRNA transcription // traceable author statement	0000120 // RNA polymerase I transcription factor complex // traceable author statement /// 0005634 // nucleus // inferred from direct assay /// 0005634 // nucleus // inferred from electronic annotation /// 0005694 // chromosome // inferred from electronic annotation /// 0005730 // nucleolus // inferred from direct assay /// 0005730 // nucleolus // inferred from electronic annotation /// 0005730 /…	0003899 // DNA-directed RNA polymerase activity // inferred from electronic annotation	chr19:45909386-45955388 (+) // 71.15 // q13.32
11737631_a_at	0.10497	-0.0191498	-0.0606682	0.0191498	0.0332365	-0.107904	0.826743	0.708727	1.01881	0.02689	1.01881	up	SLC26A7	115111	0001696 // gastric acid secretion // inferred from electronic annotation /// 0006810 // transport // inferred from electronic annotation /// 0006811 // ion transport // traceable author statement /// 0006811 // ion transport // inferred from electronic annotation /// 0006820 // anion transport // inferred from electronic annotation /// 0006821 // chloride transport // inferred from direct assay /…	0005737 // cytoplasm // inferred from direct assay /// 0005768 // endosome // inferred from direct assay /// 0005768 // endosome // inferred from electronic annotation /// 0005886 // plasma membrane // traceable author statement /// 0016020 // membrane // inferred from electronic annotation /// 0016021 // integral to membrane // inferred from electronic annotation /// 0016323 // basolateral plasm…	0005253 // anion channel activity // inferred from electronic annotation /// 0005254 // chloride channel activity // inferred from direct assay /// 0005254 // chloride channel activity // inferred from electronic annotation /// 0015106 // bicarbonate transmembrane transporter activity // inferred from sequence or structural similarity /// 0015106 // bicarbonate transmembrane transporter activity …	chr8:92261515-92406946 (+) // 99.4 // q21.3
11723861_a_at	0.0712566	0.704308	0.664	-0.0712566	-0.403324	-0.162337	0.107953	0.0382331	1.6157	0.692161	1.6157	up	ATP8A1	10396	0006812 // cation transport // inferred from electronic annotation /// 0015914 // phospholipid transport // inferred from electronic annotation /// 0015917 // aminophospholipid transport // non-traceable author statement /// 0034220 // ion transmembrane transport // traceable author statement /// 0045332 // phospholipid translocation // non-traceable author statement /// 0055085 // transmembrane …	0005783 // endoplasmic reticulum // inferred from direct assay /// 0005783 // endoplasmic reticulum // inferred from electronic annotation /// 0005886 // plasma membrane // traceable author statement /// 0005886 // plasma membrane // inferred from electronic annotation /// 0016020 // membrane // inferred from electronic annotation /// 0016021 // integral to membrane // non-traceable author statem…	0000166 // nucleotide binding // inferred from electronic annotation /// 0000287 // magnesium ion binding // inferred from electronic annotation /// 0004012 // phospholipid-translocating ATPase activity // inferred from electronic annotation /// 0005515 // protein binding // inferred from physical interaction /// 0005524 // ATP binding // non-traceable author statement /// 0005524 // ATP binding …	chr4:42410393-42659122 (-) // 99.5 // p13
11733619_a_at	0.405229	-0.330725	-0.0802197	0.0802197	-0.144907	0.209828	0.912418	0.844024	-1.03547	-0.0502854	1.03547	down	ACVR1C	130399	0002021 // response to dietary excess // inferred from electronic annotation /// 0006468 // protein phosphorylation // inferred by curator /// 0006468 // protein phosphorylation // inferred from electronic annotation /// 0006915 // apoptotic process // inferred from electronic annotation /// 0007178 // transmembrane receptor protein serine/threonine kinase signaling pathway // inferred from elect…	0016020 // membrane // inferred from electronic annotation /// 0016021 // integral to membrane // inferred from electronic annotation /// 0048179 // activin receptor complex // inferred from direct assay	0000166 // nucleotide binding // inferred from electronic annotation /// 0004672 // protein kinase activity // inferred from electronic annotation /// 0004674 // protein serine/threonine kinase activity // inferred from electronic annotation /// 0004675 // transmembrane receptor protein serine/threonine kinase activity // inferred from electronic annotation /// 0004872 // receptor activity // inf…	chr2:158383279-158485517 (-) // 93.9 // q24.1
11716864_s_at	-0.189847	-0.0791588	-0.169516	0.137488	0.0791588	0.160061	0.0169416	0.00286047	-1.20727	-0.271743	1.20727	down	NISCH	11188	0006006 // glucose metabolic process // inferred from electronic annotation /// 0006915 // apoptotic process // inferred from electronic annotation /// 0007154 // cell communication // inferred from electronic annotation /// 0008217 // regulation of blood pressure // inferred from electronic annotation /// 0016601 // Rac protein signal transduction // inferred from electronic annotation /// 00300…	0005624 // membrane fraction // inferred from electronic annotation /// 0005737 // cytoplasm // inferred from electronic annotation /// 0005768 // endosome // inferred from electronic annotation /// 0005769 // early endosome // inferred from electronic annotation /// 0005829 // cytosol // inferred from direct assay /// 0005829 // cytosol // inferred from electronic annotation /// 0005886 // plasm…	0004872 // receptor activity // inferred from electronic annotation /// 0005178 // integrin binding // inferred from electronic annotation /// 0008227 // G-protein coupled amine receptor activity // inferred from electronic annotation /// 0035091 // phosphatidylinositol binding // inferred from electronic annotation	chr3:52489518-52527084 (+) // 90.72 // p21.1
200062_PM_s_at	-0.00785255	-0.000699997	0.0460949	0.000700951	-0.00158405	0.0284414	0.929872	0.872615	1.00231	0.00332798	1.00231	up	RPL30	6156	0000184 // nuclear-transcribed mRNA catabolic process, nonsense-mediated decay // traceable author statement /// 0006412 // translation // non-traceable author statement /// 0006412 // translation // traceable author statement /// 0006412 // translation // inferred from electronic annotation /// 0006413 // translational initiation // traceable author statement /// 0006414 // translational elongat…	0005622 // intracellular // inferred from electronic annotation /// 0005737 // cytoplasm // inferred from direct assay /// 0005829 // cytosol // traceable author statement /// 0005840 // ribosome // inferred from electronic annotation /// 0022625 // cytosolic large ribosomal subunit // inferred from direct assay /// 0022625 // cytosolic large ribosomal subunit // traceable author statement /// 00…	0003723 // RNA binding // traceable author statement /// 0003735 // structural constituent of ribosome // non-traceable author statement /// 0003735 // structural constituent of ribosome // traceable author statement /// 0003735 // structural constituent of ribosome // inferred from electronic annotation	chr8:99053953-99057752 (-) // 98.74 // q22.2
11740326_x_at	-0.132359	-0.144802	-0.163056	0.262248	0.132359	0.170828	0.00896383	0.00106089	-1.26157	-0.335217	1.26157	down	SORBS2	8470		0005622 // intracellular // inferred from electronic annotation /// 0005634 // nucleus // non-traceable author statement /// 0005634 // nucleus // traceable author statement /// 0005737 // cytoplasm // inferred from electronic annotation /// 0015629 // actin cytoskeleton // traceable author statement /// 0030018 // Z disc // non-traceable author statement /// 0048471 // perinuclear region of cyto…	0005200 // structural constituent of cytoskeleton // traceable author statement /// 0008093 // cytoskeletal adaptor activity // traceable author statement /// 0008270 // zinc ion binding // inferred from electronic annotation /// 0008307 // structural constituent of muscle // traceable author statement	chr4:186506597-186697679 (-) // 93.63 // q35.1
11725830_a_at	0.0346761	0.201202	0.159083	-0.0519395	-0.0346761	-0.0497222	0.0774388	0.0244051	1.13061	0.1771	1.13061	up	PLCL2	23228	0006629 // lipid metabolic process // inferred from electronic annotation /// 0007165 // signal transduction // inferred from electronic annotation /// 0035556 // intracellular signal transduction // inferred from electronic annotation	0005622 // intracellular // inferred from electronic annotation /// 0005737 // cytoplasm // inferred from electronic annotation	0004435 // phosphatidylinositol phospholipase C activity // inferred from electronic annotation /// 0004629 // phospholipase C activity // inferred from electronic annotation /// 0004871 // signal transducer activity // inferred from electronic annotation /// 0005509 // calcium ion binding // inferred from electronic annotation /// 0005543 // phospholipid binding // inferred from electronic annot…	chr3:16926451-17132090 (+) // 97.8 // p24.3
11726721_x_at	-0.0600128	0.0160093	-0.120637	0.0828238	-0.0160093	0.0848827	0.238206	0.110907	-1.07583	-0.105446	1.07583	down	MPG	4350	0006281 // DNA repair // traceable author statement /// 0006281 // DNA repair // inferred from electronic annotation /// 0006284 // base-excision repair // inferred from electronic annotation /// 0006284 // base-excision repair // traceable author statement /// 0006285 // base-excision repair, AP site formation // traceable author statement /// 0006307 // DNA dealkylation involved in DNA repair /…	0005634 // nucleus // inferred from electronic annotation /// 0005654 // nucleoplasm // traceable author statement	0003677 // DNA binding // inferred from electronic annotation /// 0003684 // damaged DNA binding // traceable author statement /// 0003824 // catalytic activity // inferred from electronic annotation /// 0003905 // alkylbase DNA N-glycosylase activity // inferred from electronic annotation /// 0005515 // protein binding // inferred from physical interaction /// 0008725 // DNA-3-methyladenine glyc…	chr16:128168-135837 (+) // 86.65 // p13.3
11743357_a_at	-0.0041914	0.00996017	-0.00488377	0.0041914	-0.0304708	0.00992298	0.81611	0.692508	1.00399	0.0057472	1.00399	up	ZBTB40	9923	0006351 // transcription, DNA-dependent // inferred from electronic annotation /// 0006355 // regulation of transcription, DNA-dependent // inferred from electronic annotation /// 0006974 // response to DNA damage stimulus // inferred from direct assay /// 0030282 // bone mineralization // non-traceable author statement	0005622 // intracellular // inferred from electronic annotation /// 0005634 // nucleus // inferred from direct assay /// 0005634 // nucleus // inferred from electronic annotation	0003676 // nucleic acid binding // inferred from electronic annotation /// 0003677 // DNA binding // inferred from electronic annotation /// 0008270 // zinc ion binding // inferred from electronic annotation /// 0046872 // metal ion binding // inferred from electronic annotation	chr1:22778343-22857647 (+) // 92.76 // p36.12
11758895_at	-0.0903869	0.194582	0.0094099	-0.0094099	-0.157317	0.0378289	0.644935	0.472835	1.05763	0.0808346	1.05763	up	EIF2S2	8894	0001701 // in utero embryonic development // inferred from electronic annotation /// 0002176 // male germ cell proliferation // inferred from electronic annotation /// 0006412 // translation // traceable author statement /// 0006412 // translation // inferred from electronic annotation /// 0006413 // translational initiation // inferred from direct assay /// 0006413 // translational initiation //…	0005829 // cytosol // traceable author statement /// 0005850 // eukaryotic translation initiation factor 2 complex // traceable author statement	0003723 // RNA binding // traceable author statement /// 0003743 // translation initiation factor activity // inferred from direct assay /// 0003743 // translation initiation factor activity // inferred from electronic annotation /// 0005515 // protein binding // inferred from physical interaction /// 0008135 // translation factor activity, nucleic acid binding // traceable author statement /// 0…	chr20:32676110-32700084 (-) // 79.39 // q11.22
11753852_a_at	0.0698669	-0.140885	-0.27557	0.104769	0.022464	-0.022464	0.405154	0.233151	-1.10992	-0.150452	1.10992	down	NNAT	4826	0006810 // transport // traceable author statement /// 0007275 // multicellular organismal development // inferred from electronic annotation /// 0007420 // brain development // inferred from electronic annotation /// 0007420 // brain development // traceable author statement /// 0009249 // protein lipoylation // traceable author statement /// 0009749 // response to glucose stimulus // inferred f…	0005737 // cytoplasm // inferred from electronic annotation		chr20:36149733-36151159 (+) // 98.78 // q11.23
11730804_s_at	-0.120914	0.0660315	0.0942273	-0.0660315	0.082962	-0.0764523	0.832576	0.717673	1.02311	0.0329553	1.02311	up	PRPF38B	55119	0006397 // mRNA processing // inferred from electronic annotation /// 0008380 // RNA splicing // inferred from electronic annotation	0005634 // nucleus // inferred from electronic annotation /// 0005681 // spliceosomal complex // inferred from electronic annotation		chr1:109234913-109244745 (+) // 90.54 // p13.3
11736428_at	0.176423	0.0291991	-0.181512	-0.0291991	-0.259681	0.120445	0.816798	0.69398	1.04549	0.0641818	1.04549	up	STYX	6815	0006470 // protein dephosphorylation // not recorded /// 0007283 // spermatogenesis // not recorded /// 0016311 // dephosphorylation // inferred from electronic annotation	0005737 // cytoplasm // not recorded	0004721 // phosphoprotein phosphatase activity // inferred from electronic annotation /// 0008138 // protein tyrosine/serine/threonine phosphatase activity // not recorded /// 0016787 // hydrolase activity // inferred from electronic annotation /// 0016791 // phosphatase activity // inferred from electronic annotation	chr14:53196877-53241703 (+) // 92.63 // q22.1
11734349_a_at	0.106157	0.338106	0.360611	-0.106157	-0.109193	-0.213561	0.0394902	0.009744	1.32985	0.411262	1.32985	up	TRIM11	81559	0009615 // response to virus // inferred from electronic annotation /// 0016567 // protein ubiquitination // inferred from electronic annotation /// 0045892 // negative regulation of transcription, DNA-dependent // inferred from electronic annotation /// 0050768 // negative regulation of neurogenesis // inferred from electronic annotation	0005622 // intracellular // inferred from electronic annotation /// 0005634 // nucleus // inferred from electronic annotation /// 0005737 // cytoplasm // inferred from direct assay /// 0005737 // cytoplasm // inferred from electronic annotation	0004842 // ubiquitin-protein ligase activity // inferred from electronic annotation /// 0008134 // transcription factor binding // inferred from electronic annotation /// 0008270 // zinc ion binding // inferred from electronic annotation /// 0016874 // ligase activity // inferred from electronic annotation /// 0046872 // metal ion binding // inferred from electronic annotation	chr1:228581378-228594541 (-) // 97.53 // q42.13
11744180_a_at	-0.170749	-0.124926	-0.1381	0.175915	0.124926	0.15381	0.00273487	0.000123177	-1.22786	-0.296142	1.22786	down	TCIRG1	10312	0006810 // transport // inferred from electronic annotation /// 0006811 // ion transport // inferred from electronic annotation /// 0006879 // cellular iron ion homeostasis // traceable author statement /// 0006968 // cellular defense response // traceable author statement /// 0008284 // positive regulation of cell proliferation // traceable author statement /// 0008286 // insulin receptor signal…	0000220 // vacuolar proton-transporting V-type ATPase, V0 domain // inferred from electronic annotation /// 0005739 // mitochondrion // inferred from electronic annotation /// 0005886 // plasma membrane // traceable author statement /// 0005886 // plasma membrane // inferred from electronic annotation /// 0005887 // integral to plasma membrane // traceable author statement /// 0010008 // endosome…	0005215 // transporter activity // traceable author statement /// 0015078 // hydrogen ion transmembrane transporter activity // inferred from electronic annotation	chr11:67806461-67818366 (+) // 95.4 // q13.2
11753358_a_at	0.0669642	0.0062871	-0.079361	0.0809669	-0.0358448	-0.0062871	0.884653	0.799001	-1.01044	-0.0149816	1.01044	down	ACVR1	90	0000082 // G1/S transition of mitotic cell cycle // inferred from mutant phenotype /// 0001569 // patterning of blood vessels // inferred from electronic annotation /// 0001655 // urogenital system development // inferred from electronic annotation /// 0001701 // in utero embryonic development // inferred from electronic annotation /// 0001702 // gastrulation with mouth forming second // inferred…	0005887 // integral to plasma membrane // inferred from direct assay /// 0005887 // integral to plasma membrane // inferred from electronic annotation /// 0016020 // membrane // inferred from electronic annotation /// 0016021 // integral to membrane // inferred from electronic annotation /// 0045177 // apical part of cell // inferred from electronic annotation /// 0048179 // activin receptor comp…	0000166 // nucleotide binding // inferred from electronic annotation /// 0004672 // protein kinase activity // inferred from direct assay /// 0004672 // protein kinase activity // inferred from electronic annotation /// 0004674 // protein serine/threonine kinase activity // inferred from direct assay /// 0004674 // protein serine/threonine kinase activity // inferred from electronic annotation //…	chr2:158622578-158732342 (-) // 99.9 // q24.1
11754542_x_at	0.0272951	-0.208557	-0.0272951	-0.0326123	0.22383	0.112965	0.326281	0.17216	-1.12577	-0.170913	1.12577	down	ZNF594	84622	0006351 // transcription, DNA-dependent // inferred from electronic annotation /// 0006355 // regulation of transcription, DNA-dependent // inferred from electronic annotation	0005622 // intracellular // inferred from electronic annotation /// 0005634 // nucleus // inferred from electronic annotation	0003676 // nucleic acid binding // inferred from electronic annotation /// 0003677 // DNA binding // inferred from electronic annotation /// 0008270 // zinc ion binding // inferred from electronic annotation /// 0046872 // metal ion binding // inferred from electronic annotation	chr17:5082830-5095157 (-) // 81.09 // p13.2
11736640_a_at	-0.549674	-0.583914	-0.538901	0.57283	0.626933	0.538901	0.000792069	2.52928e-06	-2.19931	-1.13705	2.19931	down	ESRP2	80004	0006397 // mRNA processing // inferred from electronic annotation /// 0008380 // RNA splicing // inferred from electronic annotation /// 0043484 // regulation of RNA splicing // inferred from direct assay	0005634 // nucleus // inferred from direct assay /// 0005634 // nucleus // inferred from electronic annotation	0000166 // nucleotide binding // inferred from electronic annotation /// 0003676 // nucleic acid binding // inferred from electronic annotation /// 0003723 // RNA binding // inferred from electronic annotation /// 0003729 // mRNA binding // inferred from direct assay	chr16:68262449-68270487 (-) // 95.98 // q22.1
11763281_s_at	-0.150698	0.0311785	-0.167815	0.511425	-0.0311785	0.402173	0.208934	0.0929933	-1.31032	-0.389918	1.31032	down	RPL23AP7 /// RPL23AP82	118433 /// 284942	0006412 // translation // inferred from electronic annotation	0005622 // intracellular // inferred from electronic annotation /// 0005840 // ribosome // inferred from electronic annotation	0000166 // nucleotide binding // inferred from electronic annotation /// 0003735 // structural constituent of ribosome // inferred from electronic annotation	chr2:114367303-114384617 (-) // 33.97 // q13
11737624_a_at	0.0905047	-0.0739989	-0.316417	0.00229788	0.192455	-0.00229788	0.469076	0.289328	-1.12048	-0.164122	1.12048	down	GAB2	9846	0007169 // transmembrane receptor protein tyrosine kinase signaling pathway // inferred from direct assay /// 0007229 // integrin-mediated signaling pathway // inferred from electronic annotation /// 0008284 // positive regulation of cell proliferation // inferred from direct assay /// 0016477 // cell migration // inferred from electronic annotation /// 0030316 // osteoclast differentiation // in…	0005622 // intracellular // inferred from electronic annotation /// 0005737 // cytoplasm // inferred from direct assay /// 0005737 // cytoplasm // inferred from electronic annotation /// 0005829 // cytosol // traceable author statement /// 0005886 // plasma membrane // inferred from direct assay /// 0005886 // plasma membrane // inferred from electronic annotation /// 0016020 // membrane // infer…	0005068 // transmembrane receptor protein tyrosine kinase adaptor activity // inferred from direct assay /// 0005070 // SH3/SH2 adaptor activity // inferred from reviewed computational analysis /// 0005515 // protein binding // inferred from physical interaction /// 0005543 // phospholipid binding // inferred from electronic annotation /// 0005547 // phosphatidylinositol-3,4,5-trisphosphate bindi…	chr11:77926341-78128862 (-) // 93.28 // q14.1
11719362_at	-0.430993	-0.321061	-0.416743	0.321061	0.377834	0.322795	0.00182148	4.90385e-05	-1.65883	-0.730162	1.65883	down	FAM178A	55719				chr10:102672325-102724889 (+) // 98.28 // q24.31
11730351_at	0.0631022	0.0330725	-0.0104895	-0.0784178	0.010489	-0.169209	0.263909	0.127555	1.07744	0.107608	1.07744	up	ANKRD52	283373				chr12:56631590-56652175 (-) // 98.74 // q13.3
11718611_at	0.221717	0.000114441	-0.229811	0.288309	-0.259734	-0.000114441	0.97757	0.955602	-1.00846	-0.0121469	1.00846	down	TP53INP1	94241	0006351 // transcription, DNA-dependent // inferred from electronic annotation /// 0006355 // regulation of transcription, DNA-dependent // inferred from electronic annotation /// 0006914 // autophagy // inferred from electronic annotation /// 0006915 // apoptotic process // inferred from electronic annotation /// 0006917 // induction of apoptosis // inferred from electronic annotation /// 000695…	0005634 // nucleus // inferred from direct assay /// 0005634 // nucleus // inferred from electronic annotation /// 0005737 // cytoplasm // inferred from electronic annotation /// 0005776 // autophagic vacuole // inferred from direct assay /// 0005776 // autophagic vacuole // inferred from electronic annotation /// 0005829 // cytosol // inferred from direct assay /// 0005829 // cytosol // inferred…	0005515 // protein binding // inferred from physical interaction /// 0016209 // antioxidant activity // inferred from sequence or structural similarity /// 0016209 // antioxidant activity // inferred from electronic annotation	chr8:95938199-95961726 (-) // 92.51 // q22.1
11739232_x_at	-0.106197	-0.0650578	-0.233556	0.0650578	0.221127	0.215063	0.0503838	0.0137264	-1.23287	-0.302019	1.23287	down	RASSF2	9770	0007049 // cell cycle // inferred from electronic annotation /// 0007165 // signal transduction // inferred from electronic annotation	0005634 // nucleus // inferred from electronic annotation /// 0005737 // cytoplasm // inferred from electronic annotation	0005515 // protein binding // inferred from physical interaction	chr20:4760668-4803050 (-) // 90.41 // p13
AFFX-HSAC07/X00351_3_at	-0.0258722	-0.0583296	0.0243273	-0.0243273	0.0601044	0.0361452	0.453293	0.275069	-1.03092	-0.0439323	1.03092	down	0.0243273	ACTB /// ACTB /// LOC100505829	100505829 /// 60	0006457 // protein folding // traceable author statement /// 0006928 // cellular component movement // traceable author statement /// 0007409 // axonogenesis // inferred from electronic annotation /// 0007411 // axon guidance // traceable author statement /// 0007596 // blood coagulation // traceable author statement /// 0034329 // cell junction assembly // traceable author statement /// 0034332 …	0005625 // soluble fraction // inferred from electronic annotation /// 0005737 // cytoplasm // traceable author statement /// 0005737 // cytoplasm // inferred from electronic annotation /// 0005829 // cytosol // traceable author statement /// 0005829 // cytosol // inferred from electronic annotation /// 0005856 // cytoskeleton // traceable author statement /// 0005856 // cytoskeleton // inferred …	0000166 // nucleotide binding // inferred from electronic annotation /// 0005200 // structural constituent of cytoskeleton // traceable author statement /// 0005200 // structural constituent of cytoskeleton // inferred from electronic annotation /// 0005515 // protein binding // inferred from physical interaction /// 0005524 // ATP binding // inferred from electronic annotation /// 0019894 // kin…
11728692_a_at	-0.231657	-0.0676112	-0.044179	0.092648	0.044179	0.0649285	0.111631	0.0400331	-1.13425	-0.181734	1.13425	down	LOC728802 /// PDE4DIP	728802 /// 9659	0043623 // cellular protein complex assembly // inferred from sequence or structural similarity	0005634 // nucleus // inferred from direct assay /// 0005634 // nucleus // inferred from electronic annotation /// 0005737 // cytoplasm // inferred from direct assay /// 0005737 // cytoplasm // inferred from electronic annotation /// 0005794 // Golgi apparatus // inferred from sequence or structural similarity /// 0005794 // Golgi apparatus // inferred from electronic annotation /// 0005813 // ce…	0005515 // protein binding // inferred from physical interaction /// 0019899 // enzyme binding // inferred from sequence or structural similarity	chr1:144890591-144932455 (-) // 99.45 // q21.1
11742877_x_at	0.0901151	-0.149167	-0.225744	0.070385	0.0022254	-0.00222588	0.473502	0.293492	-1.08553	-0.118393	1.08553	down	SGSM3	27352	0007049 // cell cycle // inferred from electronic annotation /// 0007050 // cell cycle arrest // inferred from electronic annotation /// 0032313 // regulation of Rab GTPase activity // inferred from electronic annotation /// 0032483 // regulation of Rab protein signal transduction // inferred from expression pattern /// 0032486 // Rap protein signal transduction // inferred from expression patter…	0005622 // intracellular // inferred from electronic annotation /// 0005737 // cytoplasm // inferred from electronic annotation /// 0005921 // gap junction // inferred from electronic annotation	0005097 // Rab GTPase activator activity // inferred from electronic annotation /// 0005515 // protein binding // inferred from physical interaction /// 0017137 // Rab GTPase binding // inferred from direct assay	chr22:40766588-40806289 (+) // 95.74 // q13.1
11747293_a_at	0.0247629	0.13981	0.0157053	-0.0157053	-0.0896268	-0.0692277	0.151766	0.0605193	1.08544	0.118279	1.08544	up	CD1B	910	0006955 // immune response // inferred from electronic annotation /// 0019882 // antigen processing and presentation // inferred from electronic annotation	0005764 // lysosome // inferred from electronic annotation /// 0005765 // lysosomal membrane // inferred from electronic annotation /// 0005768 // endosome // inferred from electronic annotation /// 0005886 // plasma membrane // inferred from electronic annotation /// 0005886 // plasma membrane // traceable author statement /// 0010008 // endosome membrane // inferred from electronic annotation /…	0005515 // protein binding // inferred from physical interaction	chr1:158300085-158301828 (-) // 95.85 // q23.1
11742860_a_at	-0.204456	0.0018096	-0.234286	-0.0018096	0.112167	0.118403	0.145558	0.0572625	-1.16627	-0.221898	1.16627	down	GPR116	221395	0007165 // signal transduction // inferred from electronic annotation /// 0007166 // cell surface receptor signaling pathway // inferred from electronic annotation /// 0007186 // G-protein coupled receptor signaling pathway // traceable author statement /// 0007186 // G-protein coupled receptor signaling pathway // inferred from electronic annotation /// 0007218 // neuropeptide signaling pathway …	0005886 // plasma membrane // inferred from electronic annotation /// 0016020 // membrane // inferred from electronic annotation /// 0016021 // integral to membrane // inferred from electronic annotation /// 0016021 // integral to membrane // traceable author statement	0004871 // signal transducer activity // inferred from electronic annotation /// 0004872 // receptor activity // inferred from electronic annotation /// 0004888 // transmembrane signaling receptor activity // inferred from electronic annotation /// 0004930 // G-protein coupled receptor activity // inferred from electronic annotation /// 0004930 // G-protein coupled receptor activity // traceable …	chr6:46820246-46889742 (-) // 98.41 // p12.3
11745498_a_at	-0.011097	0.0500255	0.072382	0.011097	-0.100913	-0.0710454	0.21306	0.0955415	1.0649	0.0907238	1.0649	up	IRF3	3661	0000122 // negative regulation of transcription from RNA polymerase II promoter // inferred from electronic annotation /// 0002756 // MyD88-independent toll-like receptor signaling pathway // traceable author statement /// 0006351 // transcription, DNA-dependent // inferred from electronic annotation /// 0006355 // regulation of transcription, DNA-dependent // inferred from electronic annotation …	0005634 // nucleus // inferred from direct assay /// 0005634 // nucleus // inferred from electronic annotation /// 0005654 // nucleoplasm // traceable author statement /// 0005737 // cytoplasm // inferred from direct assay /// 0005737 // cytoplasm // inferred from electronic annotation /// 0005829 // cytosol // traceable author statement /// 0005886 // plasma membrane // traceable author statemen…	0000975 // regulatory region DNA binding // inferred from electronic annotation /// 0003677 // DNA binding // non-traceable author statement /// 0003677 // DNA binding // inferred from electronic annotation /// 0003700 // sequence-specific DNA binding transcription factor activity // inferred from electronic annotation /// 0003712 // transcription cofactor activity // traceable author statement /…	chr19:50162904-50169116 (-) // 94.82 // q13.33
11726129_at	0.0462096	-0.128409	0.0548441	-0.0462093	0.210767	-0.124203	0.920541	0.857021	-1.01577	-0.02257	1.01577	down	HBZ	3050	0000122 // negative regulation of transcription from RNA polymerase II promoter // inferred from electronic annotation /// 0006810 // transport // inferred from electronic annotation /// 0015671 // oxygen transport // traceable author statement /// 0015671 // oxygen transport // inferred from electronic annotation /// 0043249 // erythrocyte maturation // inferred from electronic annotation	0005833 // hemoglobin complex // inferred from electronic annotation /// 0005833 // hemoglobin complex // traceable author statement	0005344 // oxygen transporter activity // inferred from electronic annotation /// 0005344 // oxygen transporter activity // traceable author statement /// 0005506 // iron ion binding // inferred from electronic annotation /// 0019825 // oxygen binding // inferred from electronic annotation /// 0020037 // heme binding // inferred from electronic annotation /// 0046872 // metal ion binding // infer…	chr16:202683-204505 (+) // 92.67 // p13.3
11730174_at	0.0179312	-0.0848882	-0.00208426	0.140144	-0.129374	0.00208426	0.860872	0.761304	-1.0191	-0.0272984	1.0191	down	C4orf3	401152		0016020 // membrane // inferred from electronic annotation /// 0016021 // integral to membrane // inferred from electronic annotation		chr4:120217574-120222256 (-) // 56.88 // q26
11715132_x_at	0.0280118	0.0392642	0	0	-0.208655	-0.141704	0.204342	0.0902506	1.1013	0.139211	1.1013	up	HIST1H2BH	8345	0006334 // nucleosome assembly // non-traceable author statement /// 0006334 // nucleosome assembly // inferred from electronic annotation	0000786 // nucleosome // non-traceable author statement /// 0000786 // nucleosome // inferred from electronic annotation /// 0005634 // nucleus // inferred from electronic annotation /// 0005694 // chromosome // inferred from electronic annotation	0003677 // DNA binding // non-traceable author statement /// 0003677 // DNA binding // inferred from electronic annotation	chr6:26251878-26252303 (+) // 100.0 // p22.2
11736997_a_at	-0.0018425	0.0335894	-0.0413857	0.147674	0.0018425	-0.0287647	0.666686	0.499336	-1.03058	-0.0434634	1.03058	down	MOSPD3	64598	0007507 // heart development // inferred from electronic annotation	0016020 // membrane // inferred from electronic annotation /// 0016021 // integral to membrane // inferred from electronic annotation	0005198 // structural molecule activity // inferred from electronic annotation	chr7:100209724-100212998 (+) // 95.52 // q22.1
11721214_a_at	-0.0855036	0.0749049	0.298093	-0.149191	0.159045	-0.0749054	0.636257	0.462868	1.08486	0.117515	1.08486	up	TMEM106B	54664		0005764 // lysosome // inferred from electronic annotation /// 0005765 // lysosomal membrane // inferred from electronic annotation /// 0005768 // endosome // inferred from electronic annotation /// 0016020 // membrane // inferred from electronic annotation /// 0016021 // integral to membrane // inferred from electronic annotation /// 0031902 // late endosome membrane // inferred from electronic …		chr7:12250847-12276890 (+) // 91.68 // p21.3
11739333_at	0.125472	-0.210476	-0.00786066	-0.0381451	0.0240941	0.00786066	0.876789	0.785815	-1.02023	-0.0288916	1.02023	down	SSTR2	6752	0006937 // regulation of muscle contraction // inferred from electronic annotation /// 0007165 // signal transduction // inferred from electronic annotation /// 0007186 // G-protein coupled receptor signaling pathway // inferred from electronic annotation /// 0007187 // G-protein coupled receptor signaling pathway, coupled to cyclic nucleotide second messenger // traceable author statement /// 00…	0005624 // membrane fraction // inferred from electronic annotation /// 0005737 // cytoplasm // inferred from electronic annotation /// 0005886 // plasma membrane // traceable author statement /// 0005886 // plasma membrane // inferred from electronic annotation /// 0005887 // integral to plasma membrane // traceable author statement /// 0016020 // membrane // inferred from electronic annotation …	0004871 // signal transducer activity // inferred from electronic annotation /// 0004872 // receptor activity // inferred from electronic annotation /// 0004930 // G-protein coupled receptor activity // inferred from electronic annotation /// 0004994 // somatostatin receptor activity // inferred from electronic annotation /// 0004994 // somatostatin receptor activity // traceable author statement…	chr17:71161115-71168060 (+) // 82.39 // q25.1
11741018_a_at	0.255712	0.245049	0.162124	-0.162124	-0.29891	-0.176012	0.00957172	0.00118205	1.35033	0.43331	1.35033	up	FAM65A	79567		0005737 // cytoplasm // inferred from sequence or structural similarity /// 0005737 // cytoplasm // inferred from electronic annotation		chr16:67562716-67580688 (+) // 98.59 // q22.1
11743968_a_at	0.27384	0.303336	0.323143	-0.311174	-0.27384	-0.278393	0.00091137	5.88575e-06	1.50307	0.587909	1.50307	up	CYBA	1535	0001938 // positive regulation of endothelial cell proliferation // inferred from electronic annotation /// 0002474 // antigen processing and presentation of peptide antigen via MHC class I // traceable author statement /// 0002479 // antigen processing and presentation of exogenous peptide antigen via MHC class I, TAP-dependent // traceable author statement /// 0003106 // negative regulation of …	0005737 // cytoplasm // inferred from electronic annotation /// 0005739 // mitochondrion // inferred from electronic annotation /// 0005794 // Golgi apparatus // inferred from electronic annotation /// 0016020 // membrane // inferred from electronic annotation /// 0016324 // apical plasma membrane // inferred from electronic annotation /// 0030141 // secretory granule // traceable author statemen…	0005515 // protein binding // inferred from physical interaction /// 0009055 // electron carrier activity // inferred from direct assay /// 0009055 // electron carrier activity // traceable author statement /// 0016175 // superoxide-generating NADPH oxidase activity // inferred from mutant phenotype /// 0016175 // superoxide-generating NADPH oxidase activity // inferred from electronic annotation…	chr16:88709696-88717560 (-) // 63.95 // q24.3
11736749_a_at	0.00953913	-0.0633583	-0.00953913	-0.121862	0.0623023	0.0163088	0.954403	0.915721	-1.00466	-0.00670239	1.00466	down	SLC22A9	114571	0006810 // transport // inferred from electronic annotation /// 0055085 // transmembrane transport // inferred from electronic annotation	0016020 // membrane // inferred from electronic annotation /// 0016021 // integral to membrane // inferred from electronic annotation		chr11:63137154-63177710 (+) // 86.42 // q12.3
11746592_s_at	0.143636	0.243234	0.0213413	-0.0478067	-0.0213413	-0.362796	0.207678	0.0922412	1.21424	0.280052	1.21424	up	LOC100288332 /// LOC100506193 /// LOC642778 /// LOC642799 /// NPIP /// NPIPL3 /// PKD1P1	100288332 /// 100506193 /// 23117 /// 339044 /// 642778 /// 642799 /// 9284	0001502 // cartilage condensation // inferred from electronic annotation /// 0001568 // blood vessel development // inferred from electronic annotation /// 0001701 // in utero embryonic development // inferred from electronic annotation /// 0001701 // in utero embryonic development // inferred from sequence or structural similarity /// 0001822 // kidney development // inferred from electronic ann…	0002133 // polycystin complex // inferred from electronic annotation /// 0002133 // polycystin complex // inferred from sequence or structural similarity /// 0005634 // nucleus // inferred from electronic annotation /// 0005634 // nucleus // inferred from sequence or structural similarity /// 0005643 // nuclear pore // inferred from electronic annotation /// 0005737 // cytoplasm // inferred from …	0005261 // cation channel activity // inferred from electronic annotation /// 0005261 // cation channel activity // inferred from sequence or structural similarity /// 0005515 // protein binding // inferred from physical interaction /// 0019901 // protein kinase binding // inferred from physical interaction /// 0019904 // protein domain specific binding // inferred from physical interaction /// 0…	chr16:70011367-70023987 (-) // 99.26 // q22.1
11729410_a_at	-0.0396934	-0.138226	-0.0845075	0.0396929	0.142513	0.166339	0.0495279	0.013401	-1.15161	-0.203657	1.15161	down	ZNF415	55786	0006351 // transcription, DNA-dependent // inferred from electronic annotation /// 0006355 // regulation of transcription, DNA-dependent // inferred from electronic annotation	0005622 // intracellular // inferred from electronic annotation /// 0005634 // nucleus // inferred from electronic annotation /// 0005730 // nucleolus // inferred from direct assay /// 0005737 // cytoplasm // inferred from direct assay /// 0005737 // cytoplasm // inferred from electronic annotation /// 0015630 // microtubule cytoskeleton // inferred from direct assay	0003676 // nucleic acid binding // inferred from electronic annotation /// 0003677 // DNA binding // inferred from electronic annotation /// 0008270 // zinc ion binding // inferred from electronic annotation /// 0046872 // metal ion binding // inferred from electronic annotation	chr19:53611132-53636145 (-) // 91.41 // q13.42
11721848_at	-0.0280566	-0.0933533	0.229629	-0.0700836	0.240884	0.0280566	0.906249	0.833521	-1.02116	-0.0302128	1.02116	down	REEP2	51308		0016020 // membrane // inferred from electronic annotation /// 0016021 // integral to membrane // inferred from electronic annotation	0004872 // receptor activity // inferred from electronic annotation	chr5:137774732-137782658 (+) // 92.04 // q31.2
11761778_a_at	0.0180602	0.277321	0.0475984	-0.0180602	-0.0189199	-0.387653	0.307904	0.158549	1.19406	0.255871	1.19406	up	WDR45	11152	0000045 // autophagic vacuole assembly // not recorded	0005737 // cytoplasm // not recorded	0005083 // small GTPase regulator activity // inferred from electronic annotation /// 0032266 // phosphatidylinositol-3-phosphate binding // not recorded /// 0080025 // phosphatidylinositol-3,5-bisphosphate binding // not recorded	chrX:48934732-48937553 (-) // 74.25 // p11.23
11731939_a_at	0.0845704	-0.0116878	0.0116878	0.0280101	-0.184554	-0.121752	0.30496	0.156286	1.08745	0.120955	1.08745	up	UCP3	7352	0000303 // response to superoxide // inferred from electronic annotation /// 0001666 // response to hypoxia // inferred from electronic annotation /// 0006629 // lipid metabolic process // traceable author statement /// 0006631 // fatty acid metabolic process // inferred from electronic annotation /// 0006810 // transport // inferred from electronic annotation /// 0006839 // mitochondrial transpo…	0005739 // mitochondrion // traceable author statement /// 0005739 // mitochondrion // inferred from electronic annotation /// 0005743 // mitochondrial inner membrane // traceable author statement /// 0005743 // mitochondrial inner membrane // inferred from electronic annotation /// 0016020 // membrane // inferred from electronic annotation /// 0016021 // integral to membrane // inferred from ele…	0005215 // transporter activity // traceable author statement /// 0017077 // oxidative phosphorylation uncoupler activity // inferred from electronic annotation	chr11:73711326-73720563 (-) // 92.25 // q13.4
11743553_a_at	-0.0924754	0.04494	0.141911	-0.0449405	0.071125	-0.074976	0.738726	0.588693	1.03363	0.0477225	1.03363	up	KIN	22944	0006260 // DNA replication // inferred from direct assay /// 0006260 // DNA replication // inferred from electronic annotation /// 0006281 // DNA repair // inferred from electronic annotation /// 0006310 // DNA recombination // inferred from electronic annotation /// 0006397 // mRNA processing // traceable author statement /// 0006397 // mRNA processing // inferred from electronic annotation /// …	0005622 // intracellular // inferred from electronic annotation /// 0005634 // nucleus // traceable author statement /// 0005634 // nucleus // inferred from electronic annotation /// 0005737 // cytoplasm // inferred from electronic annotation /// 0016363 // nuclear matrix // inferred from direct assay	0003677 // DNA binding // traceable author statement /// 0003677 // DNA binding // inferred from electronic annotation /// 0003690 // double-stranded DNA binding // inferred from sequence or structural similarity /// 0003690 // double-stranded DNA binding // inferred from electronic annotation /// 0003723 // RNA binding // inferred from direct assay /// 0003723 // RNA binding // inferred from ele…	chr10:7797191-7829935 (-) // 76.66 // p14
11758285_s_at	0.0890999	0.0764189	0.00350189	-0.0150518	-0.00350189	-0.0102663	0.169365	0.0701975	1.04677	0.0659469	1.04677	up	GTF3C1	2975	0006351 // transcription, DNA-dependent // inferred by curator /// 0006351 // transcription, DNA-dependent // inferred from electronic annotation /// 0006383 // transcription from RNA polymerase III promoter // inferred by curator /// 0006383 // transcription from RNA polymerase III promoter // traceable author statement /// 0009303 // rRNA transcription // traceable author statement /// 0009304 …	0000127 // transcription factor TFIIIC complex // inferred from direct assay /// 0000127 // transcription factor TFIIIC complex // inferred from electronic annotation /// 0005634 // nucleus // inferred from electronic annotation /// 0005654 // nucleoplasm // traceable author statement /// 0030529 // ribonucleoprotein complex // inferred from electronic annotation	0003677 // DNA binding // inferred by curator /// 0003677 // DNA binding // inferred from electronic annotation /// 0005515 // protein binding // inferred from physical interaction	chr16:27471776-27472301 (-) // 89.74 // p12.1
11757037_s_at	-0.0271587	0.0414438	0.148826	-0.179269	0.0271587	-0.148714	0.272372	0.133151	1.11315	0.154645	1.11315	up	H3F3A /// H3F3B	3020 /// 3021	0006334 // nucleosome assembly // inferred from electronic annotation /// 0007596 // blood coagulation // traceable author statement	0000786 // nucleosome // inferred from electronic annotation /// 0005576 // extracellular region // traceable author statement /// 0005634 // nucleus // inferred from direct assay /// 0005634 // nucleus // inferred from electronic annotation /// 0005654 // nucleoplasm // traceable author statement /// 0005694 // chromosome // inferred from electronic annotation	0003677 // DNA binding // inferred from electronic annotation	chr17:73774152-73775853 (-) // 99.82 // q25.1
11724973_a_at	0.0251439	-0.0251436	0.0481832	-0.0487425	-0.0389645	0.0559103	0.699984	0.539453	1.01865	0.02666	1.01865	up	MYRIP	25924	0006886 // intracellular protein transport // inferred from electronic annotation /// 0032024 // positive regulation of insulin secretion // inferred from sequence or structural similarity	0001750 // photoreceptor outer segment // inferred from electronic annotation /// 0005622 // intracellular // inferred from electronic annotation /// 0005737 // cytoplasm // inferred from electronic annotation /// 0015629 // actin cytoskeleton // inferred from electronic annotation /// 0030133 // transport vesicle // inferred from electronic annotation /// 0031045 // dense core granule // inferre…	0003779 // actin binding // inferred from electronic annotation /// 0005515 // protein binding // inferred from physical interaction /// 0008270 // zinc ion binding // non-traceable author statement /// 0017022 // myosin binding // inferred from electronic annotation /// 0017137 // Rab GTPase binding // inferred from electronic annotation /// 0046872 // metal ion binding // inferred from electron…	chr3:39850913-40301812 (+) // 93.45 // p22.1
11730180_s_at	0.00396395	0.0405931	0.382132	-0.276233	-0.00396442	-0.145867	0.251383	0.119268	1.21778	0.284251	1.21778	up	KDSR	2531	0006665 // sphingolipid metabolic process // traceable author statement /// 0006665 // sphingolipid metabolic process // inferred from electronic annotation /// 0006666 // 3-keto-sphinganine metabolic process // inferred from direct assay /// 0008152 // metabolic process // inferred from electronic annotation /// 0030148 // sphingolipid biosynthetic process // traceable author statement /// 00301…	0005615 // extracellular space // traceable author statement /// 0005783 // endoplasmic reticulum // inferred from direct assay /// 0005783 // endoplasmic reticulum // inferred from electronic annotation /// 0005789 // endoplasmic reticulum membrane // traceable author statement /// 0005789 // endoplasmic reticulum membrane // inferred from electronic annotation /// 0016020 // membrane // inferre…	0000166 // nucleotide binding // inferred from electronic annotation /// 0016491 // oxidoreductase activity // inferred from electronic annotation /// 0047560 // 3-dehydrosphinganine reductase activity // inferred from direct assay /// 0047560 // 3-dehydrosphinganine reductase activity // inferred from electronic annotation	chr18:60994807-61034516 (-) // 81.73 // q21.33
11724053_a_at	0.0629945	0.00933504	-0.0688577	0.187584	-0.00933552	-0.0259757	0.71807	0.561997	-1.03498	-0.0496003	1.03498	down	FGFRL1	53834	0001501 // skeletal system development // inferred from electronic annotation /// 0001558 // regulation of cell growth // non-traceable author statement /// 0003179 // heart valve morphogenesis // inferred from electronic annotation /// 0008285 // negative regulation of cell proliferation // inferred from electronic annotation /// 0008543 // fibroblast growth factor receptor signaling pathway // …	0005886 // plasma membrane // inferred from direct assay /// 0005886 // plasma membrane // inferred from electronic annotation /// 0016020 // membrane // inferred from electronic annotation /// 0016021 // integral to membrane // inferred from electronic annotation	0004872 // receptor activity // inferred from electronic annotation /// 0005007 // fibroblast growth factor-activated receptor activity // inferred from direct assay /// 0005007 // fibroblast growth factor-activated receptor activity // inferred from electronic annotation /// 0008201 // heparin binding // inferred from direct assay /// 0017134 // fibroblast growth factor binding // inferred from …	chr4:1006240-1020686 (+) // 75.49 // p16.3
11741696_x_at	-0.0732985	0.0606985	-0.197316	0.0946302	-0.00867271	0.00867271	0.457211	0.27866	-1.0729	-0.101516	1.0729	down	NSUN5P1	155400				chr7:75039645-75046065 (+) // 100.0 // q11.23 /// chr7:72418837-72425261 (-) // 98.71 // q11.23 /// chr7:72717226-72722792 (-) // 96.34 // q11.23
11751535_s_at	-0.245073	0.100616	0.0332561	-0.0189099	-0.0371394	0.0189099	0.903465	0.828986	-1.01726	-0.024687	1.01726	down	CA3	761	0006730 // one-carbon metabolic process // inferred from electronic annotation /// 0006979 // response to oxidative stress // inferred from electronic annotation	0005737 // cytoplasm // inferred from electronic annotation	0004089 // carbonate dehydratase activity // inferred from electronic annotation /// 0004089 // carbonate dehydratase activity // traceable author statement /// 0008270 // zinc ion binding // inferred from electronic annotation /// 0016151 // nickel cation binding // inferred from electronic annotation /// 0016829 // lyase activity // inferred from electronic annotation /// 0046872 // metal ion b…	chr8:86351086-86360746 (+) // 99.91 // q21.2
11716209_a_at	-0.22887	-0.0645161	-0.128662	0.115007	0.0645161	0.0772228	0.0422669	0.0107406	-1.1698	-0.226265	1.1698	down	VPS28	51160	0006810 // transport // inferred from electronic annotation /// 0015031 // protein transport // inferred from electronic annotation /// 0016032 // viral reproduction // traceable author statement /// 0016044 // cellular membrane organization // traceable author statement /// 0016197 // endosomal transport // traceable author statement /// 0031397 // negative regulation of protein ubiquitination /…	0005737 // cytoplasm // inferred from direct assay /// 0005768 // endosome // inferred from direct assay /// 0005768 // endosome // inferred from electronic annotation /// 0005829 // cytosol // inferred from direct assay /// 0005886 // plasma membrane // inferred from electronic annotation /// 0010008 // endosome membrane // traceable author statement /// 0016020 // membrane // inferred from elec…	0005515 // protein binding // inferred from physical interaction	chr8:145649000-145653895 (-) // 69.48 // q24.3
11734043_at	0.0766714	-0.0226622	-0.101847	0.132189	0.0226622	-0.0324965	0.640633	0.467722	-1.04011	-0.0567308	1.04011	down	KIAA0408 /// SOGA3	387104 /// 9729		0016020 // membrane // inferred from electronic annotation /// 0016021 // integral to membrane // inferred from electronic annotation	0005515 // protein binding // inferred from physical interaction	chr6:127761734-127840792 (-) // 96.66 // q22.33
11762934_at	0.0469129	-0.0469129	0.19978	0.0936096	-0.106746	-0.1581	0.485418	0.304911	1.0895	0.123672	1.0895	up	CD300LG	146894		0005768 // endosome // inferred from electronic annotation /// 0005886 // plasma membrane // inferred from electronic annotation /// 0016020 // membrane // inferred from electronic annotation /// 0016021 // integral to membrane // inferred from electronic annotation /// 0016323 // basolateral plasma membrane // inferred from electronic annotation /// 0016324 // apical plasma membrane // inferred …	0004872 // receptor activity // inferred from electronic annotation	chr17:41924523-41935518 (+) // 75.83 // q21.31
11737888_a_at	0.049829	-0.0531054	-0.049829	-0.0686591	0.0657334	0.0813014	0.662617	0.494511	-1.03084	-0.043827	1.03084	down	HRH4	59340	0006954 // inflammatory response // inferred from electronic annotation /// 0007165 // signal transduction // inferred from electronic annotation /// 0007186 // G-protein coupled receptor signaling pathway // inferred from electronic annotation	0005624 // membrane fraction // inferred from electronic annotation /// 0005886 // plasma membrane // traceable author statement /// 0005886 // plasma membrane // inferred from electronic annotation /// 0016020 // membrane // inferred from electronic annotation /// 0016021 // integral to membrane // non-traceable author statement /// 0016021 // integral to membrane // inferred from electronic ann…	0004871 // signal transducer activity // inferred from electronic annotation /// 0004872 // receptor activity // inferred from electronic annotation /// 0004930 // G-protein coupled receptor activity // inferred from electronic annotation /// 0004969 // histamine receptor activity // non-traceable author statement /// 0004969 // histamine receptor activity // inferred from electronic annotation	chr18:22040592-22059920 (+) // 59.72 // q11.2
11718294_s_at	-0.0792503	0.060298	0.00908279	-0.0329609	-0.00908375	0.0197392	0.962045	0.928682	1.00288	0.00414536	1.00288	up	NME1-NME2 /// NME2	4831 /// 654364	0002762 // negative regulation of myeloid leukocyte differentiation // inferred from electronic annotation /// 0006165 // nucleoside diphosphate phosphorylation // inferred from direct assay /// 0006165 // nucleoside diphosphate phosphorylation // inferred from electronic annotation /// 0006183 // GTP biosynthetic process // inferred from electronic annotation /// 0006228 // UTP biosynthetic proc…	0001726 // ruffle // inferred from direct assay /// 0005625 // soluble fraction // inferred from electronic annotation /// 0005634 // nucleus // non-traceable author statement /// 0005634 // nucleus // inferred from electronic annotation /// 0005634 // nucleus // traceable author statement /// 0005737 // cytoplasm // inferred from direct assay /// 0005737 // cytoplasm // inferred from electronic …	0000166 // nucleotide binding // inferred from electronic annotation /// 0000287 // magnesium ion binding // inferred from direct assay /// 0003677 // DNA binding // inferred from electronic annotation /// 0003700 // sequence-specific DNA binding transcription factor activity // traceable author statement /// 0004536 // deoxyribonuclease activity // inferred from direct assay /// 0004550 // nucle…	chr17:49230925-49249104 (+) // 72.48 // q21.33
11743861_a_at	-0.151608	-0.0128803	-0.103712	0.0360737	0.0128803	0.135362	0.137093	0.0527611	-1.11021	-0.150839	1.11021	down	NIPSNAP3A	25934		0005737 // cytoplasm // inferred from electronic annotation /// 0005829 // cytosol // inferred from electronic annotation	0005515 // protein binding // inferred from physical interaction	chr9:107509870-107522400 (+) // 96.54 // q31.1
11715832_s_at	0.0228186	0.0179272	0.0673904	-0.126835	-0.053236	-0.0179272	0.124015	0.0461219	1.07329	0.102045	1.07329	up	SURF4	6836	0007030 // Golgi organization // inferred from mutant phenotype /// 0010638 // positive regulation of organelle organization // inferred from mutant phenotype /// 0032527 // protein exit from endoplasmic reticulum // inferred from mutant phenotype /// 0034498 // early endosome to Golgi transport // inferred from mutant phenotype	0000139 // Golgi membrane // inferred from electronic annotation /// 0005783 // endoplasmic reticulum // inferred from electronic annotation /// 0005789 // endoplasmic reticulum membrane // inferred from electronic annotation /// 0005793 // endoplasmic reticulum-Golgi intermediate compartment // inferred from direct assay /// 0005794 // Golgi apparatus // inferred from electronic annotation /// 0…	0005515 // protein binding // inferred from physical interaction	chr9:136228335-136243000 (-) // 95.94 // q34.2
11730835_a_at	-0.0371304	-0.0545521	-0.0493488	0.0546026	0.0371304	0.0513954	0.00369046	0.000220404	-1.06786	-0.0947199	1.06786	down	MTX2	10651	0006626 // protein targeting to mitochondrion // inferred from electronic annotation /// 0006626 // protein targeting to mitochondrion // traceable author statement /// 0006810 // transport // inferred from electronic annotation /// 0006839 // mitochondrial transport // traceable author statement /// 0015031 // protein transport // inferred from electronic annotation /// 0044267 // cellular prote…	0005739 // mitochondrion // inferred from electronic annotation /// 0005741 // mitochondrial outer membrane // inferred from electronic annotation /// 0005741 // mitochondrial outer membrane // traceable author statement /// 0016020 // membrane // inferred from electronic annotation		chr2:177134143-177202751 (+) // 97.76 // q31.1
11723092_at	0.0511417	0.00533438	-0.00533485	-0.14755	0.0808673	-0.047873	0.637454	0.464347	1.03903	0.0552324	1.03903	up	FNIP2	57600	0001932 // regulation of protein phosphorylation // inferred from direct assay /// 0006468 // protein phosphorylation // inferred from direct assay /// 0006974 // response to DNA damage stimulus // inferred from electronic annotation /// 0008630 // DNA damage response, signal transduction resulting in induction of apoptosis // inferred from sequence or structural similarity	0005634 // nucleus // inferred from direct assay /// 0005730 // nucleolus // inferred from direct assay /// 0005737 // cytoplasm // inferred from direct assay /// 0005737 // cytoplasm // inferred from electronic annotation /// 0005886 // plasma membrane // inferred from direct assay	0005515 // protein binding // inferred from physical interaction	chr4:159690165-159828201 (+) // 97.59 // q32.1
11725177_at	0	0	-0.160141	0.084269	-0.063108	0.0122156	0.578357	0.398181	-1.04573	-0.064506	1.04573	down	KCTD11	147040	0007049 // cell cycle // inferred from electronic annotation /// 0007275 // multicellular organismal development // inferred from electronic annotation /// 0007399 // nervous system development // inferred from electronic annotation /// 0030154 // cell differentiation // inferred from electronic annotation /// 0040008 // regulation of growth // inferred from electronic annotation /// 0042127 // r…	0005737 // cytoplasm // inferred from electronic annotation		chr17:7255207-7258263 (+) // 94.51 // p13.1
11762768_at	-0.147112	0.0108283	-0.231124	-0.0108283	0.309367	0.108401	0.208281	0.0926059	-1.19592	-0.258116	1.19592	down	ZNF215	7762	0006351 // transcription, DNA-dependent // inferred from electronic annotation /// 0006355 // regulation of transcription, DNA-dependent // non-traceable author statement /// 0006355 // regulation of transcription, DNA-dependent // inferred from electronic annotation /// 0016032 // viral reproduction // inferred from electronic annotation	0005622 // intracellular // inferred from electronic annotation /// 0005634 // nucleus // inferred from electronic annotation /// 0005634 // nucleus // non-traceable author statement	0003676 // nucleic acid binding // inferred from electronic annotation /// 0003677 // DNA binding // inferred from electronic annotation /// 0003700 // sequence-specific DNA binding transcription factor activity // inferred from electronic annotation /// 0003700 // sequence-specific DNA binding transcription factor activity // non-traceable author statement /// 0008270 // zinc ion binding // non-…	chr11:6953416-6977013 (+) // 62.35 // p15.4
11743965_s_at	-0.676032	-0.334186	-0.282569	0.282569	0.419607	0.512123	0.0211697	0.00398861	-1.78472	-0.835695	1.78472	down	CERCAM /// LOC100506065	100506065 /// 51148	0006928 // cellular component movement // traceable author statement /// 0007155 // cell adhesion // inferred from direct assay /// 0007155 // cell adhesion // inferred from electronic annotation /// 0007159 // leukocyte cell-cell adhesion // traceable author statement /// 0009103 // lipopolysaccharide biosynthetic process // inferred from electronic annotation	0005783 // endoplasmic reticulum // inferred from electronic annotation /// 0005788 // endoplasmic reticulum lumen // inferred from electronic annotation /// 0005886 // plasma membrane // non-traceable author statement		chr9:131182759-131199628 (+) // 92.03 // q34.11
11741324_s_at	-0.0128143	-0.0157921	-0.0145137	0.116509	0.0128143	0.146994	0.148275	0.0587157	-1.0766	-0.106479	1.0766	down	TRIM51 /// TRIM51EP /// TRIM51GP /// TRIM51HP	120824 /// 399940 /// 440041 /// 84767		0005622 // intracellular // inferred from electronic annotation	0008270 // zinc ion binding // inferred from electronic annotation /// 0046872 // metal ion binding // inferred from electronic annotation	chr11:55650772-55659282 (+) // 98.6 // q11 /// chr11:89586007-89596233 (+) // 95.63 // q14.3 /// chr11:89714612-89724840 (-) // 95.51 // q14.3 /// chr11:55059364-55067885 (-) // 95.33 // q11
11735795_at	-0.028863	-0.0279012	-0.106682	0.182199	0.0806904	0.0279012	0.120188	0.0442404	-1.11066	-0.151412	1.11066	down	GPSM1	26086	0007165 // signal transduction // inferred from electronic annotation /// 0007275 // multicellular organismal development // inferred from electronic annotation /// 0007399 // nervous system development // inferred from electronic annotation /// 0008277 // regulation of G-protein coupled receptor protein signaling pathway // inferred from electronic annotation /// 0030154 // cell differentiation …	0000139 // Golgi membrane // inferred from electronic annotation /// 0005634 // nucleus // inferred from direct assay /// 0005730 // nucleolus // inferred from direct assay /// 0005737 // cytoplasm // inferred from electronic annotation /// 0005783 // endoplasmic reticulum // inferred from electronic annotation /// 0005789 // endoplasmic reticulum membrane // inferred from electronic annotation /…	0001965 // G-protein alpha-subunit binding // inferred from electronic annotation /// 0005092 // GDP-dissociation inhibitor activity // inferred from electronic annotation /// 0030695 // GTPase regulator activity // inferred from electronic annotation	chr9:139221931-139236801 (+) // 86.97 // q34.3
11741004_a_at	0.041378	0.0428712	-0.225367	-0.00704956	-0.048794	0.0070498	0.854603	0.751521	-1.02156	-0.0307745	1.02156	down	ALS2CR8	79800	0006355 // regulation of transcription, DNA-dependent // inferred from electronic annotation	0005634 // nucleus // inferred from electronic annotation /// 0005654 // nucleoplasm // inferred from electronic annotation /// 0005730 // nucleolus // inferred from electronic annotation	0003700 // sequence-specific DNA binding transcription factor activity // inferred from electronic annotation	chr2:203776940-203851060 (+) // 91.59 // q33.2
11763798_a_at	-0.100309	0.040452	0.234931	0.111317	-0.040452	-0.0674832	0.775408	0.636244	1.04047	0.0572307	1.04047	up	STMN4	81551	0035556 // intracellular signal transduction // inferred from electronic annotation	0005622 // intracellular // inferred from electronic annotation /// 0005794 // Golgi apparatus // inferred from electronic annotation /// 0030424 // axon // inferred from electronic annotation /// 0030426 // growth cone // inferred from electronic annotation /// 0042995 // cell projection // inferred from electronic annotation		chr8:27096856-27115921 (-) // 99.84 // p21.2
11731992_x_at	0.141192	0.212754	0.117583	-0.117583	-0.208803	-0.174004	0.0094261	0.00115281	1.25177	0.323973	1.25177	up	TROAP	10024	0007155 // cell adhesion // inferred from electronic annotation /// 0007155 // cell adhesion // traceable author statement	0005737 // cytoplasm // inferred from electronic annotation /// 0005737 // cytoplasm // traceable author statement	0005515 // protein binding // inferred from physical interaction	chr12:49716970-49718160 (+) // 76.39 // q13.12
11732719_at	-0.0373726	-0.242464	0.0373721	0.199979	0.139619	-0.0766554	0.399422	0.228284	-1.12386	-0.168469	1.12386	down	EREG	2069	0001525 // angiogenesis // inferred from electronic annotation /// 0001550 // ovarian cumulus expansion // inferred from sequence or structural similarity /// 0001550 // ovarian cumulus expansion // inferred from electronic annotation /// 0001556 // oocyte maturation // inferred from sequence or structural similarity /// 0001556 // oocyte maturation // inferred from electronic annotation /// 0001…	0005576 // extracellular region // traceable author statement /// 0005576 // extracellular region // inferred from electronic annotation /// 0005615 // extracellular space // inferred from direct assay /// 0005615 // extracellular space // inferred from electronic annotation /// 0005886 // plasma membrane // inferred from electronic annotation /// 0005887 // integral to plasma membrane // traceab…	0005154 // epidermal growth factor receptor binding // inferred from sequence or structural similarity /// 0005154 // epidermal growth factor receptor binding // traceable author statement /// 0005154 // epidermal growth factor receptor binding // inferred from electronic annotation /// 0005515 // protein binding // inferred from physical interaction /// 0008083 // growth factor activity // infer…	chr4:75230859-75254477 (+) // 83.41 // q13.3
11740723_x_at	-0.0855308	0.290241	0.39277	-0.24436	0.0666809	-0.0666809	0.331646	0.17622	1.21471	0.280614	1.21471	up	LGALS9B /// LGALS9C	284194 /// 654346			0030246 // carbohydrate binding // inferred from electronic annotation	chr17:18380101-18398173 (+) // 94.88 // p11.2 /// chr17:20352793-20370848 (-) // 95.06 // p11.2
11751552_at	0.253688	0.0313916	-0.156942	0.0628886	-0.287537	-0.0313916	0.636884	0.463786	1.09282	0.128059	1.09282	up	RNF223	401934		0016020 // membrane // inferred from electronic annotation /// 0016021 // integral to membrane // inferred from electronic annotation	0008270 // zinc ion binding // inferred from electronic annotation /// 0046872 // metal ion binding // inferred from electronic annotation	chr1:1007125-1009687 (-) // 95.1 // p36.33
11734940_a_at	-0.08669	0.150819	0.276657	-0.091778	-0.00681257	0.00681257	0.439923	0.263413	1.10511	0.144188	1.10511	up	SLC16A9	220963	0006810 // transport // inferred from electronic annotation /// 0046415 // urate metabolic process // inferred from mutant phenotype /// 0055085 // transmembrane transport // inferred from electronic annotation	0005886 // plasma membrane // inferred from electronic annotation /// 0016020 // membrane // inferred from electronic annotation /// 0016021 // integral to membrane // inferred from electronic annotation	0015293 // symporter activity // inferred from electronic annotation	chr10:61410522-61469837 (-) // 91.24 // q21.2
11755071_a_at	-0.220793	-0.285381	-0.047421	0.118724	0.131563	0.047421	0.0665523	0.0199825	-1.21737	-0.283768	1.21737	down	HMCN1	83872	0007596 // blood coagulation // inferred from electronic annotation /// 0007601 // visual perception // inferred from electronic annotation /// 0050896 // response to stimulus // inferred from electronic annotation	0005576 // extracellular region // inferred from electronic annotation /// 0005578 // proteinaceous extracellular matrix // inferred from electronic annotation /// 0005604 // basement membrane // inferred from electronic annotation /// 0005938 // cell cortex // inferred from electronic annotation /// 0016020 // membrane // inferred from electronic annotation /// 0030054 // cell junction // inferr…	0004888 // transmembrane signaling receptor activity // inferred from electronic annotation /// 0005509 // calcium ion binding // inferred from electronic annotation	chr1:186097341-186160079 (+) // 96.21 // q31.1
11759789_x_at	-0.0582952	0.0582952	0.1968	-0.100201	-0.141217	0.137027	0.605812	0.427594	1.07207	0.100397	1.07207	up	NLGN4Y	22829	0007155 // cell adhesion // inferred from electronic annotation /// 0007416 // synapse assembly // not recorded	0005886 // plasma membrane // inferred from electronic annotation /// 0005887 // integral to plasma membrane // not recorded /// 0009986 // cell surface // not recorded /// 0014069 // postsynaptic density // inferred from electronic annotation /// 0016020 // membrane // inferred from electronic annotation /// 0016021 // integral to membrane // inferred from electronic annotation /// 0030054 // ce…	0004091 // carboxylesterase activity // not recorded /// 0004872 // receptor activity // not recorded /// 0005515 // protein binding // inferred from physical interaction /// 0042043 // neurexin family protein binding // not recorded	chrY:16734097-16845419 (+) // 80.05 // q11.221
11750395_a_at	-0.101704	-0.182018	-0.146887	0.153591	0.101704	0.269736	0.0225052	0.00437209	-1.24707	-0.318547	1.24707	down	GLI2	2736	0000122 // negative regulation of transcription from RNA polymerase II promoter // inferred from electronic annotation /// 0000122 // negative regulation of transcription from RNA polymerase II promoter // inferred from mutant phenotype /// 0001501 // skeletal system development // inferred from electronic annotation /// 0001501 // skeletal system development // inferred from sequence or structur…	0005622 // intracellular // inferred from electronic annotation /// 0005624 // membrane fraction // inferred from electronic annotation /// 0005634 // nucleus // inferred from direct assay /// 0005634 // nucleus // inferred from electronic annotation /// 0005737 // cytoplasm // inferred from electronic annotation /// 0005929 // cilium // inferred from electronic annotation /// 0031512 // motile p…	0003676 // nucleic acid binding // inferred from electronic annotation /// 0003677 // DNA binding // inferred from electronic annotation /// 0003682 // chromatin binding // inferred from electronic annotation /// 0003700 // sequence-specific DNA binding transcription factor activity // inferred from direct assay /// 0003700 // sequence-specific DNA binding transcription factor activity // inferre…	chr2:121554871-121748562 (+) // 99.96 // q14.2
11738202_x_at	0.138884	0.255495	0.289536	-0.23008	-0.168495	-0.138884	0.0112642	0.00153747	1.32604	0.407124	1.32604	up	DAXX	1616	0000281 // cytokinesis after mitosis // inferred from electronic annotation /// 0006351 // transcription, DNA-dependent // inferred from electronic annotation /// 0006355 // regulation of transcription, DNA-dependent // inferred from direct assay /// 0006355 // regulation of transcription, DNA-dependent // inferred from electronic annotation /// 0006915 // apoptotic process // traceable author st…	0000775 // chromosome, centromeric region // inferred from electronic annotation /// 0000792 // heterochromatin // inferred from electronic annotation /// 0005634 // nucleus // inferred from direct assay /// 0005634 // nucleus // inferred from mutant phenotype /// 0005634 // nucleus // inferred from electronic annotation /// 0005654 // nucleoplasm // inferred from electronic annotation /// 000569…	0002039 // p53 binding // inferred from physical interaction /// 0005057 // receptor signaling protein activity // traceable author statement /// 0005515 // protein binding // inferred from physical interaction /// 0008134 // transcription factor binding // inferred from direct assay /// 0019899 // enzyme binding // inferred from physical interaction /// 0031072 // heat shock protein binding // t…	chr6:33286335-33290793 (-) // 94.47 // p21.32
11721048_s_at	-0.180966	-0.168592	-0.252705	0.33814	0.168592	0.312186	0.0101212	0.00129597	-1.38869	-0.473727	1.38869	down	N6AMT2	221143	0032259 // methylation // inferred from electronic annotation		0003676 // nucleic acid binding // inferred from electronic annotation /// 0008168 // methyltransferase activity // inferred from electronic annotation /// 0016740 // transferase activity // inferred from electronic annotation	chr13:21302638-21348057 (-) // 88.65 // q12.11
11725050_a_at	-0.0718851	-0.0441489	-0.000715733	0.0841036	0.1899	0.000715733	0.203194	0.0896555	-1.09467	-0.13049	1.09467	down	FAIM2	23017	0006915 // apoptotic process // inferred from electronic annotation /// 0006916 // anti-apoptosis // non-traceable author statement /// 0007417 // central nervous system development // inferred from electronic annotation /// 0021549 // cerebellum development // inferred from sequence or structural similarity /// 0021549 // cerebellum development // inferred from electronic annotation /// 0021680 …	0005886 // plasma membrane // inferred from electronic annotation /// 0016020 // membrane // inferred from electronic annotation /// 0016021 // integral to membrane // inferred from electronic annotation /// 0030054 // cell junction // inferred from electronic annotation /// 0045121 // membrane raft // inferred from direct assay /// 0045121 // membrane raft // inferred from electronic annotation …		chr12:50260679-50298000 (-) // 94.11 // q13.12
11754927_x_at	-0.0500503	-0.0205598	0.0934052	0.0429049	0.0205598	-0.0935612	0.877124	0.786313	1.0123	0.0176306	1.0123	up	PRKACB	5567	0005975 // carbohydrate metabolic process // traceable author statement /// 0006006 // glucose metabolic process // traceable author statement /// 0006094 // gluconeogenesis // traceable author statement /// 0006112 // energy reserve metabolic process // traceable author statement /// 0006468 // protein phosphorylation // inferred from direct assay /// 0006468 // protein phosphorylation // inferr…	0005634 // nucleus // inferred from electronic annotation /// 0005654 // nucleoplasm // traceable author statement /// 0005737 // cytoplasm // inferred from electronic annotation /// 0005813 // centrosome // inferred from direct assay /// 0005829 // cytosol // traceable author statement /// 0005886 // plasma membrane // inferred from electronic annotation /// 0005952 // cAMP-dependent protein kin…	0000166 // nucleotide binding // inferred from electronic annotation /// 0000287 // magnesium ion binding // inferred from direct assay /// 0004672 // protein kinase activity // inferred from electronic annotation /// 0004674 // protein serine/threonine kinase activity // inferred from electronic annotation /// 0004691 // cAMP-dependent protein kinase activity // inferred from direct assay /// 00…	chr1:84630322-84670977 (+) // 93.82 // p31.1
11733355_x_at	0.148721	0.00456548	-0.00456548	0.167093	-0.100185	-0.0333106	0.824636	0.705201	1.02696	0.0383745	1.02696	up	C5AR1	728	0000187 // activation of MAPK activity // traceable author statement /// 0006935 // chemotaxis // traceable author statement /// 0006935 // chemotaxis // inferred from electronic annotation /// 0006955 // immune response // traceable author statement /// 0006968 // cellular defense response // traceable author statement /// 0007165 // signal transduction // traceable author statement /// 0007165 …	0005886 // plasma membrane // traceable author statement /// 0005886 // plasma membrane // inferred from electronic annotation /// 0005887 // integral to plasma membrane // traceable author statement /// 0016020 // membrane // inferred from electronic annotation /// 0016021 // integral to membrane // inferred from electronic annotation	0004871 // signal transducer activity // inferred from electronic annotation /// 0004872 // receptor activity // inferred from electronic annotation /// 0004930 // G-protein coupled receptor activity // inferred from electronic annotation /// 0004942 // anaphylatoxin receptor activity // inferred from electronic annotation /// 0004944 // C5a anaphylatoxin receptor activity // inferred from electr…	chr19:47813074-47825323 (+) // 71.91 // q13.32
11721523_s_at	0.00336742	0.0363894	0.126684	-0.136792	-0.00336742	-0.13569	0.155901	0.0627298	1.10759	0.14743	1.10759	up	ZNF706	51123		0005622 // intracellular // inferred from electronic annotation	0008270 // zinc ion binding // inferred from electronic annotation /// 0046872 // metal ion binding // inferred from electronic annotation	chr8:102209271-102217960 (-) // 97.31 // q22.3
11743114_at	-0.0388908	-0.000146866	0.0402699	0.000146866	0.0450268	-0.015645	0.861872	0.762848	-1.00656	-0.0094321	1.00656	down	DHX15	1665	0006397 // mRNA processing // inferred from electronic annotation /// 0006397 // mRNA processing // traceable author statement /// 0008380 // RNA splicing // inferred by curator /// 0008380 // RNA splicing // inferred from electronic annotation	0005634 // nucleus // traceable author statement /// 0005634 // nucleus // inferred from electronic annotation /// 0005689 // U12-type spliceosomal complex // inferred from direct assay /// 0005730 // nucleolus // inferred from electronic annotation	0000166 // nucleotide binding // inferred from electronic annotation /// 0003676 // nucleic acid binding // inferred from electronic annotation /// 0003724 // RNA helicase activity // traceable author statement /// 0004386 // helicase activity // inferred from electronic annotation /// 0005524 // ATP binding // inferred from electronic annotation /// 0008026 // ATP-dependent helicase activity // …	chr4:24529097-24586226 (-) // 96.31 // p15.2
11722186_a_at	-0.280246	-0.152274	-0.201447	0.194523	0.152273	0.203968	0.00650108	0.000620692	-1.31486	-0.39491	1.31486	down	AKT1	207	0000060 // protein import into nucleus, translocation // inferred from mutant phenotype /// 0001893 // maternal placenta development // inferred from electronic annotation /// 0001934 // positive regulation of protein phosphorylation // inferred from direct assay /// 0005975 // carbohydrate metabolic process // inferred from electronic annotation /// 0005977 // glycogen metabolic process // infer…	0005625 // soluble fraction // inferred from electronic annotation /// 0005634 // nucleus // inferred from direct assay /// 0005634 // nucleus // traceable author statement /// 0005634 // nucleus // inferred from electronic annotation /// 0005654 // nucleoplasm // traceable author statement /// 0005654 // nucleoplasm // inferred from electronic annotation /// 0005737 // cytoplasm // inferred from…	0000166 // nucleotide binding // inferred from electronic annotation /// 0004672 // protein kinase activity // traceable author statement /// 0004672 // protein kinase activity // inferred from electronic annotation /// 0004674 // protein serine/threonine kinase activity // inferred from direct assay /// 0004674 // protein serine/threonine kinase activity // traceable author statement /// 0004674…	chr14:105235685-105261441 (-) // 94.1 // q32.33
11720622_a_at	-0.220052	-0.15093	-0.117064	0.117064	0.212183	0.149091	0.0108624	0.00144722	-1.25017	-0.322128	1.25017	down	CDK16	5127	0006468 // protein phosphorylation // non-traceable author statement /// 0006468 // protein phosphorylation // inferred from electronic annotation /// 0006468 // protein phosphorylation // traceable author statement /// 0007049 // cell cycle // inferred from electronic annotation /// 0016310 // phosphorylation // inferred from electronic annotation		0000166 // nucleotide binding // inferred from electronic annotation /// 0004672 // protein kinase activity // non-traceable author statement /// 0004672 // protein kinase activity // inferred from electronic annotation /// 0004674 // protein serine/threonine kinase activity // traceable author statement /// 0004674 // protein serine/threonine kinase activity // inferred from electronic annotatio…	chrX:47078075-47089396 (+) // 93.74 // p11.23
11737847_a_at	0.565918	0.375175	0.320083	-0.415192	-0.539791	-0.320083	0.00859978	0.000990815	1.79678	0.845414	1.79678	up	MR1	3140	0002474 // antigen processing and presentation of peptide antigen via MHC class I // inferred from electronic annotation /// 0006955 // immune response // inferred from electronic annotation /// 0006955 // immune response // traceable author statement /// 0019882 // antigen processing and presentation // inferred from electronic annotation	0005576 // extracellular region // inferred from electronic annotation /// 0005783 // endoplasmic reticulum // inferred from electronic annotation /// 0005886 // plasma membrane // inferred from electronic annotation /// 0016020 // membrane // inferred from electronic annotation /// 0016021 // integral to membrane // inferred from electronic annotation /// 0042612 // MHC class I protein complex /…	0032393 // MHC class I receptor activity // traceable author statement	chr1:181003104-181024633 (+) // 99.92 // q25.3
11738346_at	0.077733	0	0.0150833	-0.0150826	-0.0229003	0	0.300086	0.152671	1.03068	0.0435997	1.03068	up	ZNF713	349075	0006351 // transcription, DNA-dependent // inferred from electronic annotation /// 0006355 // regulation of transcription, DNA-dependent // inferred from electronic annotation	0005622 // intracellular // inferred from electronic annotation /// 0005634 // nucleus // inferred from electronic annotation	0003676 // nucleic acid binding // inferred from electronic annotation /// 0003677 // DNA binding // inferred from electronic annotation /// 0008270 // zinc ion binding // inferred from electronic annotation /// 0046872 // metal ion binding // inferred from electronic annotation	chr7:55980330-56008433 (+) // 75.8 // p11.2
11723580_at	0.0271931	0.0794411	0.0801773	-0.10705	-0.0907936	-0.0271931	0.0408862	0.01024	1.09983	0.137283	1.09983	up	C6orf228	221710		0016020 // membrane // inferred from electronic annotation /// 0016021 // integral to membrane // inferred from electronic annotation	0003677 // DNA binding // inferred from electronic annotation	chr6:11094033-11138971 (+) // 76.8 // p24.2
11728834_x_at	-0.297669	-0.386033	-0.292665	0.305898	0.292665	0.316485	0.00158355	3.4939e-05	-1.54807	-0.630471	1.54807	down	C4orf32	132720		0016020 // membrane // inferred from electronic annotation /// 0016021 // integral to membrane // inferred from electronic annotation		chr4:113066522-113110237 (+) // 91.55 // q25
11735867_a_at	-0.132265	-0.0592256	-0.0532298	0.223464	0.451557	0.0532298	0.134984	0.0516436	-1.25208	-0.324324	1.25208	down	C5orf46	389336		0005576 // extracellular region // inferred from electronic annotation		chr5:147272271-147286101 (-) // 87.39 // q32
11763325_a_at	0.301357	0.300061	0.169363	-0.169363	-0.196689	-0.202188	0.00624218	0.000577297	1.36258	0.44634	1.36258	up	FER	2241	0000226 // microtubule cytoskeleton organization // inferred from mutant phenotype /// 0000278 // mitotic cell cycle // inferred from mutant phenotype /// 0001932 // regulation of protein phosphorylation // inferred from sequence or structural similarity /// 0006468 // protein phosphorylation // traceable author statement /// 0006468 // protein phosphorylation // inferred from electronic annotati…	0000790 // nuclear chromatin // inferred from direct assay /// 0005634 // nucleus // inferred from direct assay /// 0005634 // nucleus // inferred from electronic annotation /// 0005737 // cytoplasm // inferred from direct assay /// 0005737 // cytoplasm // inferred from electronic annotation /// 0005829 // cytosol // traceable author statement /// 0005856 // cytoskeleton // inferred from electron…	0000166 // nucleotide binding // inferred from electronic annotation /// 0003779 // actin binding // inferred from electronic annotation /// 0004672 // protein kinase activity // inferred from electronic annotation /// 0004713 // protein tyrosine kinase activity // traceable author statement /// 0004713 // protein tyrosine kinase activity // inferred from electronic annotation /// 0004715 // non-…	chr5:108527194-108532539 (+) // 97.54 // q21.3
11737234_s_at	-0.392351	-0.393961	0.0506358	-0.018332	0.481631	0.018332	0.277846	0.13695	-1.32479	-0.405769	1.32479	down	USP6	9098	0006464 // cellular protein modification process // non-traceable author statement /// 0006508 // proteolysis // inferred from electronic annotation /// 0006511 // ubiquitin-dependent protein catabolic process // inferred from electronic annotation /// 0016579 // protein deubiquitination // inferred from direct assay /// 0032313 // regulation of Rab GTPase activity // inferred from electronic ann…	0005622 // intracellular // inferred from electronic annotation /// 0005737 // cytoplasm // inferred from direct assay /// 0005737 // cytoplasm // inferred from electronic annotation /// 0005764 // lysosome // traceable author statement /// 0005768 // endosome // inferred from electronic annotation /// 0005886 // plasma membrane // inferred from direct assay /// 0005886 // plasma membrane // infe…	0003676 // nucleic acid binding // traceable author statement /// 0004197 // cysteine-type endopeptidase activity // traceable author statement /// 0004221 // ubiquitin thiolesterase activity // inferred from electronic annotation /// 0004843 // ubiquitin-specific protease activity // inferred from direct assay /// 0005097 // Rab GTPase activator activity // inferred from electronic annotation //…	chr17:5031686-5078339 (+) // 97.26 // p13.2
11756771_x_at	0.0214081	-0.0214081	0.0811572	-0.179172	0.174461	-0.170972	0.680271	0.515879	1.06114	0.0856135	1.06114	up	SPTY2D1	144108				chr11:18627948-18634012 (-) // 95.06 // p15.1
11728637_a_at	-0.00117207	0.06884	0.09305	0.00117302	-0.0277233	-0.0210848	0.184319	0.0786345	1.04932	0.0694511	1.04932	up	ATP5A1	498	0001937 // negative regulation of endothelial cell proliferation // inferred from mutant phenotype /// 0006172 // ADP biosynthetic process // inferred from electronic annotation /// 0006200 // ATP catabolic process // inferred from direct assay /// 0006200 // ATP catabolic process // inferred from electronic annotation /// 0006629 // lipid metabolic process // inferred from sequence or structural…	0000275 // mitochondrial proton-transporting ATP synthase complex, catalytic core F(1) // inferred from electronic annotation /// 0005739 // mitochondrion // inferred by curator /// 0005739 // mitochondrion // non-traceable author statement /// 0005739 // mitochondrion // inferred from electronic annotation /// 0005743 // mitochondrial inner membrane // inferred from direct assay /// 0005743 // m…	0000166 // nucleotide binding // inferred from electronic annotation /// 0005515 // protein binding // inferred from physical interaction /// 0005524 // ATP binding // inferred from sequence or structural similarity /// 0005524 // ATP binding // inferred from electronic annotation /// 0016820 // hydrolase activity, acting on acid anhydrides, catalyzing transmembrane movement of substances // infe…	chr18:43664112-43678287 (-) // 93.66 // q21.1
11722243_a_at	0.174018	-0.21098	-0.334868	0	0	0.0640841	0.580734	0.400758	-1.10596	-0.145305	1.10596	down	FBXO25	26260	0016567 // protein ubiquitination // inferred from sequence or structural similarity /// 0016567 // protein ubiquitination // non-traceable author statement /// 0016567 // protein ubiquitination // inferred from electronic annotation	0000151 // ubiquitin ligase complex // non-traceable author statement /// 0005634 // nucleus // inferred from sequence or structural similarity /// 0005634 // nucleus // inferred from electronic annotation /// 0019005 // SCF ubiquitin ligase complex // inferred from sequence or structural similarity	0003779 // actin binding // inferred from electronic annotation /// 0004842 // ubiquitin-protein ligase activity // non-traceable author statement	chr8:356807-419873 (+) // 95.1 // p23.3
11743732_a_at	0.191516	0.274506	0.212709	-0.191516	-0.288488	-0.283169	0.00418406	0.000278514	1.39536	0.480635	1.39536	up	RCAN1	1827	0006355 // regulation of transcription, DNA-dependent // traceable author statement /// 0007165 // signal transduction // traceable author statement /// 0007417 // central nervous system development // traceable author statement /// 0007519 // skeletal muscle tissue development // inferred from electronic annotation /// 0008015 // blood circulation // traceable author statement /// 0009612 // res…	0005634 // nucleus // inferred from electronic annotation /// 0005634 // nucleus // traceable author statement /// 0005737 // cytoplasm // inferred from electronic annotation	0003677 // DNA binding // traceable author statement /// 0003700 // sequence-specific DNA binding transcription factor activity // traceable author statement /// 0005515 // protein binding // inferred from physical interaction	chr21:35888789-35987510 (-) // 95.78 // q22.12
11724603_a_at	0.169523	-0.0789809	-0.0409632	0.0409636	-0.0419717	0.0564699	0.991598	0.982304	-1.00136	-0.00196099	1.00136	down	ZNF219	51222	0006351 // transcription, DNA-dependent // inferred from direct assay /// 0006351 // transcription, DNA-dependent // inferred from electronic annotation /// 0006351 // transcription, DNA-dependent // traceable author statement /// 0006355 // regulation of transcription, DNA-dependent // inferred from mutant phenotype /// 0006355 // regulation of transcription, DNA-dependent // traceable author st…	0005622 // intracellular // inferred from electronic annotation /// 0005634 // nucleus // inferred from direct assay /// 0005634 // nucleus // inferred from electronic annotation /// 0016021 // integral to membrane // inferred from electronic annotation	0003676 // nucleic acid binding // inferred from electronic annotation /// 0003677 // DNA binding // inferred from direct assay /// 0003677 // DNA binding // inferred from electronic annotation /// 0003700 // sequence-specific DNA binding transcription factor activity // inferred from direct assay /// 0003700 // sequence-specific DNA binding transcription factor activity // traceable author state…	chr14:21558236-21566808 (-) // 88.24 // q11.2
11764222_at	-0.0192695	-0.127811	0.0272074	0.204674	-0.351145	0.0192695	0.995067	0.989205	1.00169	0.00244301	1.00169	up						chr2:39011611-39012122 (-) // 83.98 // p22.1
11722426_a_at	0.254634	0.0456564	-0.087748	0.167215	-0.0456567	-0.267447	0.665039	0.497308	1.08634	0.119477	1.08634	up	FGL2	10875	0007165 // signal transduction // inferred from electronic annotation	0005576 // extracellular region // inferred from electronic annotation /// 0005577 // fibrinogen complex // traceable author statement /// 0005615 // extracellular space // inferred from electronic annotation	0005102 // receptor binding // inferred from electronic annotation	chr7:76822675-76829201 (-) // 84.6 // q11.23
11757396_s_at	-0.633706	-0.792254	-1.00537	0.66816	0.677431	0.633706	0.00327104	0.000171647	-2.77062	-1.47021	2.77062	down	ANXA8 /// ANXA8L1 /// ANXA8L2	244 /// 653145 /// 728113	0007596 // blood coagulation // inferred from electronic annotation /// 0007599 // hemostasis // inferred from electronic annotation		0005509 // calcium ion binding // inferred from electronic annotation /// 0005544 // calcium-dependent phospholipid binding // inferred from electronic annotation /// 0046872 // metal ion binding // inferred from electronic annotation	chr10:47157982-47158897 (-) // 84.59 // q11.22
11758071_s_at	-0.111276	0.18001	0.406335	-0.0933366	0.0394335	-0.0394335	0.467469	0.287848	1.14034	0.189468	1.14034	up	SULF1	23213	0001822 // kidney development // inferred from sequence or structural similarity /// 0001822 // kidney development // inferred from electronic annotation /// 0001937 // negative regulation of endothelial cell proliferation // inferred from direct assay /// 0002063 // chondrocyte development // inferred from sequence or structural similarity /// 0002063 // chondrocyte development // inferred from …	0005615 // extracellular space // inferred from direct assay /// 0005615 // extracellular space // non-traceable author statement /// 0005783 // endoplasmic reticulum // inferred from direct assay /// 0005783 // endoplasmic reticulum // inferred from electronic annotation /// 0005794 // Golgi apparatus // inferred from sequence or structural similarity /// 0005794 // Golgi apparatus // inferred f…	0003824 // catalytic activity // inferred from electronic annotation /// 0004065 // arylsulfatase activity // inferred from direct assay /// 0004065 // arylsulfatase activity // inferred from mutant phenotype /// 0005509 // calcium ion binding // inferred from electronic annotation /// 0008449 // N-acetylglucosamine-6-sulfatase activity // inferred from direct assay /// 0008449 // N-acetylglucosa…	chr8:70571572-70572292 (+) // 98.49 // q13.3
11762015_at	0.0928843	0.00400019	-0.0498009	0.0589676	-0.00400019	-0.102449	0.779604	0.641802	1.02209	0.0315217	1.02209	up	EPB41L4A	64097		0005737 // cytoplasm // inferred from electronic annotation /// 0005856 // cytoskeleton // inferred from electronic annotation /// 0019898 // extrinsic to membrane // inferred from electronic annotation	0008092 // cytoskeletal protein binding // inferred from electronic annotation	chr5:111599122-111755010 (-) // 86.01 // q22.2
11764105_at	-0.239025	-0.145205	0.23509	-0.0484822	0.0484822	0.0548272	0.801041	0.671361	-1.04825	-0.0679892	1.04825	down						chr7:48122624-48123183 (-) // 57.22 // p12.3
11727897_a_at	-0.256154	-0.128951	-0.204711	0.151446	0.128951	0.13075	0.00812354	0.000894667	-1.2602	-0.333654	1.2602	down	NAA38	51691	0000398 // nuclear mRNA splicing, via spliceosome // non-traceable author statement /// 0006397 // mRNA processing // inferred from electronic annotation /// 0008380 // RNA splicing // inferred from electronic annotation	0005634 // nucleus // non-traceable author statement /// 0005634 // nucleus // inferred from electronic annotation /// 0030529 // ribonucleoprotein complex // inferred from electronic annotation	0003723 // RNA binding // inferred from electronic annotation /// 0005515 // protein binding // inferred from physical interaction /// 0017070 // U6 snRNA binding // non-traceable author statement	chr7:117824085-117833660 (+) // 83.17 // q31.31
11732797_x_at	-0.197496	-0.192245	-0.102428	0.275506	0.102428	0.324657	0.02736	0.00579547	-1.31791	-0.398253	1.31791	down	KIAA1841	84542				chr2:61293004-61351411 (+) // 89.75 // p16.1
11761694_at	0.142169	0.0492744	-0.110816	-0.00663185	-0.0287828	0.00663185	0.786209	0.650534	1.0256	0.0364701	1.0256	up	LOC100289424	100289424				chr10:134777218-134778783 (-) // 76.68 // q26.3
11745160_s_at	-0.294768	-0.0653977	-0.32361	0.249905	0.0653982	0.287513	0.0559946	0.0158705	-1.34617	-0.428864	1.34617	down	TGFA	7039	0000165 // MAPK cascade // inferred from direct assay /// 0000187 // activation of MAPK activity // inferred from direct assay /// 0001525 // angiogenesis // inferred from electronic annotation /// 0001934 // positive regulation of protein phosphorylation // inferred from electronic annotation /// 0006916 // anti-apoptosis // inferred from electronic annotation /// 0007173 // epidermal growth fac…	0005576 // extracellular region // inferred from electronic annotation /// 0005615 // extracellular space // inferred from direct assay /// 0005615 // extracellular space // inferred from electronic annotation /// 0005634 // nucleus // inferred from electronic annotation /// 0005886 // plasma membrane // inferred from electronic annotation /// 0005886 // plasma membrane // non-traceable author st…	0001948 // glycoprotein binding // inferred from electronic annotation /// 0004708 // MAP kinase kinase activity // inferred from direct assay /// 0005154 // epidermal growth factor receptor binding // inferred from direct assay /// 0005154 // epidermal growth factor receptor binding // inferred from electronic annotation /// 0005515 // protein binding // inferred from physical interaction /// 00…	chr2:70676450-70780904 (-) // 100.0 // p13.3
11737647_at	0.222434	0.439695	0.0502143	-0.0502143	-0.392871	-0.176092	0.116015	0.0421738	1.36022	0.44384	1.36022	up	EFCAB4B	84766	0002115 // store-operated calcium entry // inferred from mutant phenotype /// 0006810 // transport // inferred from electronic annotation /// 0006811 // ion transport // inferred from electronic annotation /// 0006816 // calcium ion transport // inferred from electronic annotation /// 0032237 // activation of store-operated calcium channel activity // inferred from mutant phenotype /// 0051928 //…	0005634 // nucleus // inferred from direct assay /// 0005730 // nucleolus // inferred from direct assay /// 0005737 // cytoplasm // inferred from direct assay /// 0005737 // cytoplasm // inferred from electronic annotation /// 0005794 // Golgi apparatus // inferred from direct assay	0005509 // calcium ion binding // inferred from direct assay /// 0005509 // calcium ion binding // inferred from electronic annotation /// 0005515 // protein binding // inferred from physical interaction	chr12:3749553-3862366 (-) // 94.39 // p13.32
11733277_a_at	0.002033	0.0846562	-0.002033	-0.0768216	-0.0768216	0.017242	0.304258	0.155717	1.0524	0.0736858	1.0524	up	SLC2A2	6514	0005975 // carbohydrate metabolic process // traceable author statement /// 0006112 // energy reserve metabolic process // traceable author statement /// 0006810 // transport // inferred from electronic annotation /// 0008643 // carbohydrate transport // inferred from electronic annotation /// 0008645 // hexose transport // traceable author statement /// 0009749 // response to glucose stimulus //…	0005624 // membrane fraction // traceable author statement /// 0005737 // cytoplasm // inferred from electronic annotation /// 0005768 // endosome // inferred from electronic annotation /// 0005829 // cytosol // inferred from electronic annotation /// 0005886 // plasma membrane // traceable author statement /// 0005886 // plasma membrane // inferred from electronic annotation /// 0005887 // integ…	0005158 // insulin receptor binding // inferred from electronic annotation /// 0005215 // transporter activity // inferred from electronic annotation /// 0005355 // glucose transmembrane transporter activity // not recorded /// 0005355 // glucose transmembrane transporter activity // inferred from electronic annotation /// 0005355 // glucose transmembrane transporter activity // traceable author …	chr3:170713801-170744768 (-) // 99.31 // q26.2
11730952_a_at	-0.129848	-0.328418	-0.113478	0.242696	0.175097	0.113478	0.0385685	0.00942759	-1.29027	-0.367672	1.29027	down	PDK3	5165	0000160 // two-component signal transduction system (phosphorelay) // inferred from electronic annotation /// 0005975 // carbohydrate metabolic process // inferred from electronic annotation /// 0006006 // glucose metabolic process // inferred from electronic annotation /// 0006006 // glucose metabolic process // traceable author statement /// 0006090 // pyruvate metabolic process // traceable au…	0005739 // mitochondrion // traceable author statement /// 0005739 // mitochondrion // inferred from electronic annotation /// 0005759 // mitochondrial matrix // traceable author statement /// 0005759 // mitochondrial matrix // inferred from electronic annotation	0000155 // two-component sensor activity // inferred from electronic annotation /// 0000166 // nucleotide binding // inferred from electronic annotation /// 0004672 // protein kinase activity // inferred from direct assay /// 0004672 // protein kinase activity // traceable author statement /// 0004673 // protein histidine kinase activity // inferred from electronic annotation /// 0004740 // pyruv…	chrX:24483343-24558207 (+) // 99.17 // p22.11
11718170_a_at	0.188895	0.103239	0.253688	-0.26632	-0.413332	-0.103239	0.0438047	0.0112713	1.35934	0.442904	1.35934	up	MLL4	9757	0006351 // transcription, DNA-dependent // inferred from electronic annotation /// 0006355 // regulation of transcription, DNA-dependent // inferred from electronic annotation /// 0016568 // chromatin modification // inferred from electronic annotation /// 0032259 // methylation // inferred from electronic annotation /// 0048096 // chromatin-mediated maintenance of transcription // non-traceable …	0005634 // nucleus // inferred from direct assay /// 0005634 // nucleus // non-traceable author statement /// 0005634 // nucleus // inferred from electronic annotation /// 0035097 // histone methyltransferase complex // inferred from direct assay /// 0035097 // histone methyltransferase complex // inferred from electronic annotation	0003677 // DNA binding // inferred from electronic annotation /// 0003700 // sequence-specific DNA binding transcription factor activity // non-traceable author statement /// 0005515 // protein binding // inferred from physical interaction /// 0008168 // methyltransferase activity // inferred from electronic annotation /// 0008270 // zinc ion binding // non-traceable author statement /// 0008270 …	chr19:36208910-36229779 (+) // 94.07 // q13.12
11731567_a_at	0.00575685	-0.00575685	0.0884738	-0.11434	0.0647979	-0.00744009	0.636813	0.463683	1.03418	0.0484852	1.03418	up	MDM2	4193	0000075 // cell cycle checkpoint // traceable author statement /// 0000122 // negative regulation of transcription from RNA polymerase II promoter // inferred from direct assay /// 0006461 // protein complex assembly // inferred from direct assay /// 0006977 // DNA damage response, signal transduction by p53 class mediator resulting in cell cycle arrest // inferred from mutant phenotype /// 00069…	0005622 // intracellular // inferred from electronic annotation /// 0005634 // nucleus // inferred from direct assay /// 0005634 // nucleus // inferred from electronic annotation /// 0005634 // nucleus // inferred from mutant phenotype /// 0005654 // nucleoplasm // inferred from direct assay /// 0005654 // nucleoplasm // traceable author statement /// 0005654 // nucleoplasm // inferred from elect…	0002039 // p53 binding // inferred from physical interaction /// 0002039 // p53 binding // inferred from electronic annotation /// 0004842 // ubiquitin-protein ligase activity // inferred from direct assay /// 0004842 // ubiquitin-protein ligase activity // inferred from mutant phenotype /// 0004842 // ubiquitin-protein ligase activity // inferred from electronic annotation /// 0005515 // protein…	chr12:69201965-69239321 (+) // 78.58 // q15
11720947_x_at	-1.04497	-1.08109	-0.985897	1.01755	1.07853	0.985897	0.000569741	7.49735e-07	-4.18331	-2.06464	4.18331	down	CA12	771	0006730 // one-carbon metabolic process // inferred from electronic annotation	0016020 // membrane // inferred from electronic annotation /// 0016021 // integral to membrane // inferred from electronic annotation /// 0016021 // integral to membrane // traceable author statement	0004089 // carbonate dehydratase activity // inferred from electronic annotation /// 0004089 // carbonate dehydratase activity // traceable author statement /// 0008270 // zinc ion binding // inferred from electronic annotation /// 0008270 // zinc ion binding // traceable author statement /// 0016829 // lyase activity // inferred from electronic annotation /// 0046872 // metal ion binding // infe…	chr15:63614615-63674659 (-) // 87.76 // q22.2
11733669_a_at	0.0262306	-0.110579	0.0353701	0.0912769	-0.0634534	-0.0262306	0.8931	0.811967	-1.01175	-0.0168569	1.01175	down	PAX3	5077	0000435 // positive regulation of transcription from RNA polymerase II promoter by galactose // inferred from direct assay /// 0000435 // positive regulation of transcription from RNA polymerase II promoter by galactose // inferred from electronic annotation /// 0001755 // neural crest cell migration // inferred from electronic annotation /// 0001843 // neural tube closure // inferred from electr…	0000790 // nuclear chromatin // inferred from direct assay /// 0005634 // nucleus // inferred from electronic annotation /// 0005654 // nucleoplasm // traceable author statement	0003677 // DNA binding // inferred from electronic annotation /// 0003682 // chromatin binding // inferred from electronic annotation /// 0003700 // sequence-specific DNA binding transcription factor activity // inferred from electronic annotation /// 0003700 // sequence-specific DNA binding transcription factor activity // traceable author statement /// 0003705 // RNA polymerase II distal enhanc…	chr2:223158348-223163700 (-) // 93.5 // q36.1
11750492_a_at	0.00911283	0.0981355	0.0344892	-0.0497885	-0.00911283	-0.0186934	0.162425	0.0664127	1.05198	0.0731107	1.05198	up	RNF216	54476	0006915 // apoptotic process // inferred from electronic annotation /// 0016567 // protein ubiquitination // inferred from electronic annotation /// 0032648 // regulation of interferon-beta production // inferred from direct assay /// 0043161 // proteasomal ubiquitin-dependent protein catabolic process // inferred from direct assay /// 0044419 // interspecies interaction between organisms // infe…	0005634 // nucleus // inferred from direct assay /// 0005730 // nucleolus // inferred from direct assay /// 0005737 // cytoplasm // inferred from direct assay /// 0005737 // cytoplasm // inferred from electronic annotation	0005515 // protein binding // inferred from physical interaction /// 0008270 // zinc ion binding // inferred from electronic annotation /// 0016874 // ligase activity // inferred from electronic annotation /// 0046872 // metal ion binding // inferred from electronic annotation	chr7:5662209-5821257 (-) // 99.92 // p22.1
11754372_x_at	-0.157691	-0.2592	-0.0435128	0.237778	0.0435128	0.199479	0.071226	0.0218806	-1.24291	-0.313724	1.24291	down	CERS4	79603	0006355 // regulation of transcription, DNA-dependent // inferred from electronic annotation /// 0006665 // sphingolipid metabolic process // traceable author statement /// 0008610 // lipid biosynthetic process // inferred from electronic annotation /// 0030148 // sphingolipid biosynthetic process // traceable author statement /// 0030148 // sphingolipid biosynthetic process // inferred from elec…	0005634 // nucleus // inferred from electronic annotation /// 0005783 // endoplasmic reticulum // inferred from electronic annotation /// 0005789 // endoplasmic reticulum membrane // traceable author statement /// 0005789 // endoplasmic reticulum membrane // inferred from electronic annotation /// 0016020 // membrane // inferred from electronic annotation /// 0016021 // integral to membrane // in…	0003677 // DNA binding // inferred from electronic annotation /// 0003700 // sequence-specific DNA binding transcription factor activity // inferred from electronic annotation /// 0043565 // sequence-specific DNA binding // inferred from electronic annotation /// 0050291 // sphingosine N-acyltransferase activity // inferred from electronic annotation	chr19:8315409-8327305 (+) // 87.21 // p13.2
11753119_x_at	0.115346	-0.213638	-0.0226979	-0.00486708	0.00486708	0.0180788	0.788131	0.653137	-1.03265	-0.0463563	1.03265	down	CMTM5	116173	0006935 // chemotaxis // inferred from electronic annotation	0005615 // extracellular space // inferred from electronic annotation /// 0016020 // membrane // inferred from electronic annotation /// 0016021 // integral to membrane // inferred from electronic annotation	0005125 // cytokine activity // inferred from electronic annotation	chr14:23846254-23848980 (+) // 96.99 // q11.2
11755632_a_at	-0.0383298	-0.0863168	0.077033	0.0268824	-0.0268824	0.0438452	0.743888	0.595652	-1.02136	-0.0304863	1.02136	down	MYH14	79784	0007411 // axon guidance // traceable author statement /// 0008360 // regulation of cell shape // inferred from electronic annotation /// 0030048 // actin filament-based movement // inferred from electronic annotation	0001725 // stress fiber // inferred from electronic annotation /// 0005737 // cytoplasm // inferred from electronic annotation /// 0016459 // myosin complex // inferred from electronic annotation /// 0030424 // axon // inferred from electronic annotation /// 0030426 // growth cone // inferred from electronic annotation	0000146 // microfilament motor activity // inferred from electronic annotation /// 0000166 // nucleotide binding // inferred from electronic annotation /// 0003774 // motor activity // inferred from electronic annotation /// 0003779 // actin binding // inferred from electronic annotation /// 0005516 // calmodulin binding // inferred from electronic annotation /// 0005524 // ATP binding // inferre…	chr19:50783290-50813796 (+) // 92.75 // q13.33
11755668_s_at	-0.038847	-0.0574017	-0.0906544	0.0906534	0.0388465	0.0437956	0.0275232	0.00585344	-1.08678	-0.120066	1.08678	down	ATP5J2-PTCD1 /// PTCD1	100526740 /// 26024				chr7:99016756-99036377 (-) // 99.84 // q22.1
11717584_a_at	0.432269	0.217395	0.172462	-0.2498	-0.272688	-0.172462	0.0216546	0.00412925	1.4198	0.505692	1.4198	up	VAPB	9217	0006665 // sphingolipid metabolic process // traceable author statement /// 0006874 // cellular calcium ion homeostasis // inferred from mutant phenotype /// 0006986 // response to unfolded protein // inferred from electronic annotation /// 0006987 // activation of signaling protein activity involved in unfolded protein response // inferred from direct assay /// 0008219 // cell death // inferred …	0005783 // endoplasmic reticulum // inferred from direct assay /// 0005783 // endoplasmic reticulum // inferred from electronic annotation /// 0005789 // endoplasmic reticulum membrane // inferred from direct assay /// 0005789 // endoplasmic reticulum membrane // traceable author statement /// 0005789 // endoplasmic reticulum membrane // inferred from electronic annotation /// 0005794 // Golgi ap…	0005198 // structural molecule activity // inferred from electronic annotation /// 0005515 // protein binding // inferred from physical interaction /// 0019899 // enzyme binding // inferred from physical interaction /// 0042803 // protein homodimerization activity // inferred from physical interaction /// 0046982 // protein heterodimerization activity // inferred from physical interaction /// 004…	chr20:56964174-57022672 (+) // 94.01 // q13.32
11755180_x_at	0.00580502	-0.00580502	-0.12606	0.020412	0.1002	-0.040966	0.488476	0.307712	-1.04868	-0.0685685	1.04868	down	TCF7	6932	0006351 // transcription, DNA-dependent // inferred from electronic annotation /// 0006355 // regulation of transcription, DNA-dependent // not recorded /// 0006355 // regulation of transcription, DNA-dependent // inferred from electronic annotation /// 0006357 // regulation of transcription from RNA polymerase II promoter // not recorded /// 0006357 // regulation of transcription from RNA polyme…	0005634 // nucleus // inferred from direct assay /// 0005634 // nucleus // inferred from electronic annotation /// 0005667 // transcription factor complex // not recorded	0003677 // DNA binding // inferred from electronic annotation /// 0003682 // chromatin binding // not recorded /// 0003700 // sequence-specific DNA binding transcription factor activity // not recorded /// 0003700 // sequence-specific DNA binding transcription factor activity // inferred from electronic annotation /// 0005515 // protein binding // inferred from physical interaction /// 0008013 //…	chr5:133476225-133483927 (+) // 89.4 // q31.1
11732370_a_at	-0.180958	-0.218688	-0.189145	0.180957	0.430213	0.284645	0.0154258	0.00249618	-1.40919	-0.494869	1.40919	down	CUX1	1523	0000122 // negative regulation of transcription from RNA polymerase II promoter // inferred from electronic annotation /// 0000122 // negative regulation of transcription from RNA polymerase II promoter // traceable author statement /// 0000301 // retrograde transport, vesicle recycling within Golgi // inferred from electronic annotation /// 0006351 // transcription, DNA-dependent // inferred fro…	0000139 // Golgi membrane // inferred from electronic annotation /// 0005634 // nucleus // inferred from direct assay /// 0005634 // nucleus // inferred from electronic annotation /// 0005730 // nucleolus // inferred from direct assay /// 0005737 // cytoplasm // inferred from direct assay /// 0005794 // Golgi apparatus // inferred from electronic annotation /// 0016020 // membrane // inferred fro…	0003677 // DNA binding // inferred from electronic annotation /// 0003682 // chromatin binding // inferred from electronic annotation /// 0003700 // sequence-specific DNA binding transcription factor activity // inferred from electronic annotation /// 0030674 // protein binding, bridging // inferred from electronic annotation /// 0043565 // sequence-specific DNA binding // inferred from electroni…	chr7:101559392-101894560 (+) // 96.23 // q22.1
11747698_x_at	0.136413	0.11767	-0.0694203	-0.0118868	0.0118868	-0.0944231	0.450331	0.272551	1.06661	0.0930287	1.06661	up	TCF4	6925	0000122 // negative regulation of transcription from RNA polymerase II promoter // inferred from electronic annotation /// 0006351 // transcription, DNA-dependent // inferred from electronic annotation /// 0006352 // transcription initiation, DNA-dependent // inferred from sequence or structural similarity /// 0006355 // regulation of transcription, DNA-dependent // inferred from electronic annot…	0005634 // nucleus // inferred from direct assay /// 0005634 // nucleus // inferred from electronic annotation /// 0005667 // transcription factor complex // inferred from sequence or structural similarity /// 0005667 // transcription factor complex // inferred from electronic annotation	0000978 // RNA polymerase II core promoter proximal region sequence-specific DNA binding // inferred from sequence or structural similarity /// 0001011 // sequence-specific DNA binding RNA polymerase recruiting transcription factor activity // inferred from sequence or structural similarity /// 0001077 // RNA polymerase II core promoter proximal region sequence-specific DNA binding transcription …	chr18:52895094-53089743 (-) // 97.67 // q21.2
11729167_a_at	-0.0644751	0.0265265	-0.0053072	-0.0408831	0.0790701	0.0053072	0.705459	0.546457	-1.02025	-0.0289168	1.02025	down	DCTD	1635	0006206 // pyrimidine base metabolic process // traceable author statement /// 0006220 // pyrimidine nucleotide metabolic process // traceable author statement /// 0008152 // metabolic process // inferred from electronic annotation /// 0009165 // nucleotide biosynthetic process // inferred from electronic annotation /// 0044281 // small molecule metabolic process // traceable author statement ///…	0005829 // cytosol // traceable author statement	0003824 // catalytic activity // inferred from electronic annotation /// 0004132 // dCMP deaminase activity // not recorded /// 0004132 // dCMP deaminase activity // inferred from electronic annotation /// 0004132 // dCMP deaminase activity // traceable author statement /// 0008270 // zinc ion binding // inferred from electronic annotation /// 0016787 // hydrolase activity // inferred from electr…	chr4:183811246-183838747 (-) // 96.16 // q35.1
11721598_a_at	0.277129	-0.034869	-0.0158877	-0.0357101	0.0998738	0.015888	0.804157	0.676166	1.03439	0.0487735	1.03439	up	EFS	10278	0007155 // cell adhesion // inferred from electronic annotation /// 0035556 // intracellular signal transduction // traceable author statement	0005737 // cytoplasm // traceable author statement	0017124 // SH3 domain binding // inferred from electronic annotation /// 0019904 // protein domain specific binding // inferred from physical interaction	chr14:23825610-23834961 (-) // 96.0 // q11.2
11740575_a_at	-0.0435488	0.145032	-0.0700159	-0.0141857	0.161244	0.0141857	0.78158	0.644494	-1.03044	-0.0432591	1.03044	down	SORCS1	114815	0007218 // neuropeptide signaling pathway // non-traceable author statement	0016020 // membrane // inferred from direct assay /// 0016020 // membrane // inferred from electronic annotation /// 0016021 // integral to membrane // inferred from electronic annotation	0004872 // receptor activity // inferred from electronic annotation /// 0005515 // protein binding // inferred from physical interaction /// 0008188 // neuropeptide receptor activity // non-traceable author statement	chr10:108333420-108924466 (-) // 94.17 // q25.1
11758323_s_at	-0.0594521	-0.0386734	0.065834	0.11594	-0.0253334	0.0253334	0.610229	0.432392	-1.03484	-0.0494105	1.03484	down	VOPP1	81552	0006351 // transcription, DNA-dependent // inferred from electronic annotation /// 0006355 // regulation of transcription, DNA-dependent // inferred from electronic annotation /// 0007165 // signal transduction // inferred from mutant phenotype	0005768 // endosome // inferred from direct assay /// 0016020 // membrane // inferred from electronic annotation /// 0016021 // integral to membrane // inferred from electronic annotation /// 0030659 // cytoplasmic vesicle membrane // inferred from direct assay /// 0030659 // cytoplasmic vesicle membrane // inferred from electronic annotation /// 0031301 // integral to organelle membrane // infer…	0004871 // signal transducer activity // inferred from mutant phenotype	chr1:148193220-148194190 (+) // 94.3 // q21.2 /// chr7:55540213-55640134 (-) // 90.13 // p11.2
11732556_a_at	0.0860233	0	0	0.0105581	-0.0657935	-0.0739288	0.285342	0.1422	1.05098	0.0717291	1.05098	up	FASLG	356	0000122 // negative regulation of transcription from RNA polymerase II promoter // inferred from direct assay /// 0006351 // transcription, DNA-dependent // inferred from electronic annotation /// 0006355 // regulation of transcription, DNA-dependent // inferred from electronic annotation /// 0006915 // apoptotic process // traceable author statement /// 0006915 // apoptotic process // inferred f…	0005576 // extracellular region // traceable author statement /// 0005576 // extracellular region // inferred from electronic annotation /// 0005615 // extracellular space // inferred from direct assay /// 0005615 // extracellular space // inferred from electronic annotation /// 0005634 // nucleus // inferred from direct assay /// 0005634 // nucleus // inferred from electronic annotation /// 0005…	0005102 // receptor binding // traceable author statement /// 0005125 // cytokine activity // inferred from electronic annotation /// 0005164 // tumor necrosis factor receptor binding // inferred from electronic annotation /// 0005515 // protein binding // inferred from physical interaction	chr1:172628147-172636013 (+) // 88.62 // q24.3
11734601_at	0.0959418	-0.0574381	0.15126	-0.131255	0.0574381	-0.0788472	0.419955	0.245861	1.08233	0.114142	1.08233	up	TAS2R43 /// TAS2R45	259289 /// 259291	0001580 // detection of chemical stimulus involved in sensory perception of bitter taste // inferred from direct assay /// 0007165 // signal transduction // inferred from electronic annotation /// 0007186 // G-protein coupled receptor signaling pathway // inferred by curator /// 0007186 // G-protein coupled receptor signaling pathway // inferred from electronic annotation /// 0050896 // response …	0005886 // plasma membrane // inferred from electronic annotation /// 0005929 // cilium // inferred from electronic annotation /// 0016020 // membrane // inferred from electronic annotation /// 0016021 // integral to membrane // inferred by curator /// 0016021 // integral to membrane // inferred from electronic annotation /// 0031514 // motile cilium // inferred from direct assay /// 0042995 // c…	0004871 // signal transducer activity // inferred from electronic annotation /// 0004872 // receptor activity // inferred from electronic annotation /// 0004930 // G-protein coupled receptor activity // inferred from electronic annotation /// 0008527 // taste receptor activity // inferred from direct assay /// 0033038 // bitter taste receptor activity // inferred from direct assay	chr12:11243929-11244918 (-) // 82.6 // p13.2
11736569_at	0.236591	0.0776861	0.283497	-0.201068	-0.517904	-0.0776861	0.0963659	0.0328263	1.38014	0.464811	1.38014	up	PON1	5444	0006629 // lipid metabolic process // inferred from electronic annotation /// 0008203 // cholesterol metabolic process // inferred from electronic annotation /// 0009605 // response to external stimulus // non-traceable author statement /// 0009636 // response to toxin // inferred from electronic annotation /// 0010875 // positive regulation of cholesterol efflux // inferred from direct assay ///…	0005576 // extracellular region // non-traceable author statement /// 0005576 // extracellular region // inferred from electronic annotation /// 0005615 // extracellular space // inferred from direct assay /// 0005615 // extracellular space // inferred from electronic annotation /// 0005792 // microsome // inferred from electronic annotation /// 0034364 // high-density lipoprotein particle // inf…	0004063 // aryldialkylphosphatase activity // inferred from direct assay /// 0004063 // aryldialkylphosphatase activity // inferred from electronic annotation /// 0004064 // arylesterase activity // inferred from direct assay /// 0004064 // arylesterase activity // non-traceable author statement /// 0004064 // arylesterase activity // inferred from electronic annotation /// 0005509 // calcium ion…	chr7:94926987-94954019 (-) // 93.67 // q21.3
11733011_x_at	-0.0331321	-0.0383525	0.0331318	-0.0934966	0.110584	0.0554392	0.747954	0.600829	-1.02595	-0.0369597	1.02595	down	SLC44A4	80736	0055085 // transmembrane transport // traceable author statement	0005886 // plasma membrane // traceable author statement /// 0016020 // membrane // inferred from electronic annotation /// 0016021 // integral to membrane // inferred from electronic annotation		chr6:31830973-31846823 (-) // 87.5 // p21.33
11752496_a_at	0.268917	0.0832186	-0.14711	-0.300228	-0.00597429	0.00597429	0.524309	0.342555	1.12383	0.168418	1.12383	up	GAS7	8522	0006355 // regulation of transcription, DNA-dependent // traceable author statement /// 0007050 // cell cycle arrest // traceable author statement /// 0007275 // multicellular organismal development // inferred from electronic annotation /// 0007399 // nervous system development // inferred from electronic annotation /// 0008360 // regulation of cell shape // inferred from electronic annotation /…	0001726 // ruffle // inferred from electronic annotation /// 0005737 // cytoplasm // inferred from electronic annotation /// 0005884 // actin filament // inferred from electronic annotation	0003700 // sequence-specific DNA binding transcription factor activity // traceable author statement /// 0051015 // actin filament binding // inferred from electronic annotation	chr17:9819241-9939878 (-) // 99.9 // p13.1
11744093_a_at	-0.169656	-0.150791	-0.12469	0.12469	0.129476	0.209451	0.00621015	0.000571642	-1.23364	-0.302918	1.23364	down	EEF1A2	1917	0006184 // GTP catabolic process // inferred from electronic annotation /// 0006412 // translation // non-traceable author statement /// 0006412 // translation // inferred from electronic annotation /// 0006414 // translational elongation // inferred from electronic annotation /// 0006916 // anti-apoptosis // inferred from electronic annotation /// 0010035 // response to inorganic substance // in…	0005634 // nucleus // inferred from electronic annotation /// 0005737 // cytoplasm // inferred from electronic annotation /// 0005853 // eukaryotic translation elongation factor 1 complex // inferred from electronic annotation /// 0043025 // neuronal cell body // inferred from electronic annotation	0000166 // nucleotide binding // inferred from electronic annotation /// 0003746 // translation elongation factor activity // inferred from electronic annotation /// 0003924 // GTPase activity // inferred from electronic annotation /// 0005525 // GTP binding // inferred from electronic annotation /// 0008135 // translation factor activity, nucleic acid binding // non-traceable author statement	chr20:62119364-62130668 (-) // 86.17 // q13.33
11733928_a_at	-0.0737379	0.0652096	-0.0543721	0.0359237	-0.0359235	0.163707	0.539577	0.357904	-1.05375	-0.0755358	1.05375	down	ARMC8	25852				chr3:137906147-137965728 (+) // 94.37 // q22.3
11746668_a_at	0.0190535	0.0927773	0.242435	-0.245644	-0.0190535	-0.236008	0.121771	0.0450056	1.2184	0.28499	1.2184	up	ALDH9A1	223	0001822 // kidney development // inferred from electronic annotation /// 0001889 // liver development // inferred from electronic annotation /// 0006081 // cellular aldehyde metabolic process // inferred from direct assay /// 0008152 // metabolic process // inferred from electronic annotation /// 0009437 // carnitine metabolic process // inferred from electronic annotation /// 0034641 // cellular…	0005737 // cytoplasm // inferred from direct assay /// 0005737 // cytoplasm // traceable author statement /// 0005737 // cytoplasm // inferred from electronic annotation /// 0005739 // mitochondrion // inferred from electronic annotation /// 0005829 // cytosol // traceable author statement /// 0005829 // cytosol // inferred from electronic annotation /// 0005886 // plasma membrane // inferred fro…	0004028 // 3-chloroallyl aldehyde dehydrogenase activity // traceable author statement /// 0004029 // aldehyde dehydrogenase (NAD) activity // inferred from direct assay /// 0004029 // aldehyde dehydrogenase (NAD) activity // inferred from electronic annotation /// 0016491 // oxidoreductase activity // inferred from electronic annotation /// 0016620 // oxidoreductase activity, acting on the aldeh…	chr1:165637910-165667823 (-) // 88.96 // q24.1
11727335_a_at	0.0515904	-0.132562	-0.0515907	0.165679	-0.111498	0.0716927	0.604322	0.425882	-1.06153	-0.0861453	1.06153	down	ACMSD	130013	0006569 // tryptophan catabolic process // traceable author statement /// 0008152 // metabolic process // inferred from electronic annotation /// 0034641 // cellular nitrogen compound metabolic process // traceable author statement /// 0044281 // small molecule metabolic process // traceable author statement /// 0046874 // quinolinate metabolic process // inferred from direct assay	0005829 // cytosol // inferred from direct assay	0001760 // aminocarboxymuconate-semialdehyde decarboxylase activity // inferred from direct assay /// 0001760 // aminocarboxymuconate-semialdehyde decarboxylase activity // inferred from electronic annotation /// 0003824 // catalytic activity // inferred from electronic annotation /// 0016829 // lyase activity // inferred from electronic annotation /// 0016831 // carboxy-lyase activity // inferre…	chr2:135596185-135659645 (+) // 98.38 // q21.3
11737440_a_at	0.298042	0.356999	0.193364	-0.277647	-0.193364	-0.27108	0.00666868	0.00064655	1.44409	0.530165	1.44409	up	BMF	90427	0006915 // apoptotic process // inferred from sequence or structural similarity /// 0006915 // apoptotic process // traceable author statement /// 0006915 // apoptotic process // inferred from electronic annotation /// 0008629 // induction of apoptosis by intracellular signals // traceable author statement /// 0008633 // activation of pro-apoptotic gene products // traceable author statement /// …	0001669 // acrosomal vesicle // inferred from electronic annotation /// 0005737 // cytoplasm // inferred from electronic annotation /// 0005741 // mitochondrial outer membrane // traceable author statement /// 0005829 // cytosol // traceable author statement /// 0005886 // plasma membrane // traceable author statement /// 0015629 // actin cytoskeleton // inferred from electronic annotation /// 00…	0005515 // protein binding // inferred from physical interaction	chr15:40380093-40398649 (-) // 95.53 // q15.1
11723103_x_at	-0.269711	-0.136114	-0.274496	0.136114	0.591614	0.14877	0.0891693	0.029482	-1.4329	-0.518939	1.4329	down	GNB4	59345	0006112 // energy reserve metabolic process // traceable author statement /// 0007165 // signal transduction // inferred from electronic annotation /// 0044281 // small molecule metabolic process // traceable author statement /// 0071377 // cellular response to glucagon stimulus // traceable author statement	0005886 // plasma membrane // traceable author statement	0004871 // signal transducer activity // inferred from electronic annotation	chr3:179113610-179169378 (-) // 82.48 // q26.33
11746836_a_at	0.0190067	-0.290917	-0.076134	0.0190067	-0.019007	0.0197237	0.431257	0.255925	-1.08869	-0.122589	1.08869	down	TMEFF2	23671		0005576 // extracellular region // inferred from electronic annotation /// 0016020 // membrane // inferred from electronic annotation /// 0016021 // integral to membrane // non-traceable author statement /// 0016021 // integral to membrane // inferred from electronic annotation		chr2:192813774-193059642 (-) // 97.2 // q32.3
11759529_at	0.130567	0.0207503	-0.0504489	-0.241789	0.174867	-0.0207503	0.791359	0.65733	1.04452	0.0628471	1.04452	up	ZC3H15	55854	0019221 // cytokine-mediated signaling pathway // inferred from electronic annotation	0005634 // nucleus // inferred from direct assay /// 0005634 // nucleus // inferred from electronic annotation /// 0005730 // nucleolus // inferred from direct assay /// 0005737 // cytoplasm // inferred from direct assay /// 0005737 // cytoplasm // inferred from electronic annotation	0003676 // nucleic acid binding // inferred from electronic annotation /// 0005515 // protein binding // inferred from physical interaction /// 0008270 // zinc ion binding // inferred from electronic annotation /// 0046872 // metal ion binding // inferred from electronic annotation	chr2:187350884-187374697 (+) // 95.33 // q32.1
11725792_a_at	-0.156478	-0.0448432	-0.167244	0.118054	0.0763493	0.0448427	0.0413104	0.0103986	-1.15077	-0.202604	1.15077	down	MRE11A	4361	0000019 // regulation of mitotic recombination // traceable author statement /// 0000075 // cell cycle checkpoint // inferred from electronic annotation /// 0000724 // double-strand break repair via homologous recombination // traceable author statement /// 0006259 // DNA metabolic process // inferred from electronic annotation /// 0006281 // DNA repair // traceable author statement /// 0006281 /…	0000781 // chromosome, telomeric region // inferred from direct assay /// 0000790 // nuclear chromatin // inferred from electronic annotation /// 0000794 // condensed nuclear chromosome // inferred from electronic annotation /// 0005634 // nucleus // inferred from direct assay /// 0005634 // nucleus // inferred from electronic annotation /// 0005634 // nucleus // traceable author statement /// 00…	0000014 // single-stranded DNA specific endodeoxyribonuclease activity // traceable author statement /// 0003677 // DNA binding // inferred from direct assay /// 0003690 // double-stranded DNA binding // traceable author statement /// 0004003 // ATP-dependent DNA helicase activity // inferred from mutant phenotype /// 0004518 // nuclease activity // traceable author statement /// 0004518 // nucle…	chr11:94150170-94227040 (-) // 92.53 // q21
11757741_s_at	-0.0125394	-0.0981774	0.0125391	0.153519	-0.106612	0.0891519	0.590568	0.410797	-1.05561	-0.078079	1.05561	down	SOX4	6659	0001501 // skeletal system development // inferred from sequence or structural similarity /// 0001501 // skeletal system development // inferred from electronic annotation /// 0001841 // neural tube formation // inferred from sequence or structural similarity /// 0001841 // neural tube formation // inferred from electronic annotation /// 0002328 // pro-B cell differentiation // inferred from sequ…	0005634 // nucleus // inferred from direct assay /// 0005634 // nucleus // inferred from electronic annotation /// 0005730 // nucleolus // inferred from direct assay /// 0005737 // cytoplasm // inferred from direct assay /// 0005739 // mitochondrion // inferred from direct assay	0000976 // transcription regulatory region sequence-specific DNA binding // inferred from sequence or structural similarity /// 0000976 // transcription regulatory region sequence-specific DNA binding // inferred from electronic annotation /// 0001046 // core promoter sequence-specific DNA binding // inferred from direct assay /// 0001046 // core promoter sequence-specific DNA binding // inferred…	chr6:21596716-21597392 (+) // 94.1 // p22.3
11727551_a_at	0.0470281	0.216738	0.0341823	-0.0341823	-0.175483	-0.155619	0.111038	0.0397305	1.1656	0.221078	1.1656	up	ADAMTS10	81794	0006508 // proteolysis // inferred from electronic annotation /// 0007229 // integrin-mediated signaling pathway // inferred from electronic annotation	0001527 // microfibril // inferred from direct assay /// 0005576 // extracellular region // inferred from electronic annotation /// 0005578 // proteinaceous extracellular matrix // inferred from electronic annotation /// 0031012 // extracellular matrix // inferred from direct assay /// 0031012 // extracellular matrix // inferred from electronic annotation	0004222 // metalloendopeptidase activity // inferred from electronic annotation /// 0005515 // protein binding // inferred from physical interaction /// 0008233 // peptidase activity // inferred from electronic annotation /// 0008237 // metallopeptidase activity // inferred from electronic annotation /// 0008270 // zinc ion binding // inferred from electronic annotation /// 0016787 // hydrolase a…	chr19:8645125-8673133 (-) // 97.65 // p13.2
11721902_a_at	-0.0458598	0.211223	-0.0444593	0.132153	0.0360322	-0.0360322	0.986188	0.97142	-1.0026	-0.00374968	1.0026	down	SERPINI1	5274	0007417 // central nervous system development // traceable author statement /// 0007422 // peripheral nervous system development // traceable author statement /// 0010466 // negative regulation of peptidase activity // inferred from electronic annotation /// 0010951 // negative regulation of endopeptidase activity // not recorded /// 0030155 // regulation of cell adhesion // inferred from electro…	0005576 // extracellular region // inferred from electronic annotation	0004867 // serine-type endopeptidase inhibitor activity // not recorded /// 0004867 // serine-type endopeptidase inhibitor activity // inferred from electronic annotation /// 0004867 // serine-type endopeptidase inhibitor activity // traceable author statement /// 0030414 // peptidase inhibitor activity // inferred from electronic annotation	chr3:167453510-167543560 (+) // 99.62 // q26.1
11763571_at	0.212753	-0.00873447	-0.157674	0.184478	-0.0609	0.00873423	0.907886	0.836384	-1.02006	-0.0286556	1.02006	down	SLC1A7	6512	0006810 // transport // inferred from electronic annotation /// 0006811 // ion transport // traceable author statement /// 0006835 // dicarboxylic acid transport // traceable author statement /// 0006835 // dicarboxylic acid transport // inferred from electronic annotation /// 0015813 // L-glutamate transport // traceable author statement /// 0055085 // transmembrane transport // traceable author…	0005886 // plasma membrane // traceable author statement /// 0016020 // membrane // inferred from electronic annotation /// 0016021 // integral to membrane // non-traceable author statement /// 0016021 // integral to membrane // inferred from electronic annotation	0005313 // L-glutamate transmembrane transporter activity // traceable author statement /// 0015293 // symporter activity // inferred from electronic annotation /// 0017153 // sodium:dicarboxylate symporter activity // inferred from electronic annotation	chr1:53580247-53584281 (+) // 83.97 // p32.3
11746180_a_at	-0.145089	-0.128452	0.0204716	-0.0204716	0.191468	0.0297766	0.284787	0.141768	-1.11056	-0.151281	1.11056	down	CD55	1604	0006958 // complement activation, classical pathway // inferred from electronic annotation /// 0007204 // elevation of cytosolic calcium ion concentration // inferred from direct assay /// 0030449 // regulation of complement activation // traceable author statement /// 0045087 // innate immune response // traceable author statement /// 0045087 // innate immune response // inferred from electronic…	0005576 // extracellular region // traceable author statement /// 0005625 // soluble fraction // traceable author statement /// 0005886 // plasma membrane // traceable author statement /// 0005886 // plasma membrane // inferred from electronic annotation /// 0005887 // integral to plasma membrane // traceable author statement /// 0009986 // cell surface // inferred from direct assay /// 0016020 /…	0004872 // receptor activity // inferred from electronic annotation	chr1:207495077-207533846 (+) // 96.56 // q32.2
11759203_a_at	0.0849357	0.258963	0.365966	-0.0849357	-0.0921297	-0.197994	0.055569	0.0156981	1.28489	0.361641	1.28489	up	ZNF223 /// ZNF284	342909 /// 7766	0006351 // transcription, DNA-dependent // inferred from electronic annotation /// 0006355 // regulation of transcription, DNA-dependent // inferred from electronic annotation	0005622 // intracellular // inferred from electronic annotation /// 0005634 // nucleus // inferred from electronic annotation /// 0005634 // nucleus // non-traceable author statement	0003676 // nucleic acid binding // inferred from electronic annotation /// 0003677 // DNA binding // inferred from electronic annotation /// 0003677 // DNA binding // non-traceable author statement /// 0008270 // zinc ion binding // inferred from electronic annotation /// 0046872 // metal ion binding // inferred from electronic annotation	chr19:44556163-44572142 (+) // 79.7 // q13.31
11736723_a_at	0.119326	0.349883	0.115908	-0.115907	-0.258104	-0.168321	0.048126	0.0128726	1.29757	0.375816	1.29757	up	PDLIM7	9260	0001503 // ossification // inferred from electronic annotation /// 0006898 // receptor-mediated endocytosis // traceable author statement /// 0007275 // multicellular organismal development // inferred from electronic annotation /// 0030036 // actin cytoskeleton organization // inferred from electronic annotation /// 0030154 // cell differentiation // inferred from electronic annotation /// 00456…	0001725 // stress fiber // inferred from electronic annotation /// 0001726 // ruffle // inferred from electronic annotation /// 0005737 // cytoplasm // inferred from electronic annotation /// 0005856 // cytoskeleton // inferred from electronic annotation /// 0005925 // focal adhesion // inferred from direct assay /// 0015629 // actin cytoskeleton // inferred from direct assay /// 0030054 // cell …	0005515 // protein binding // inferred from physical interaction /// 0008270 // zinc ion binding // inferred from electronic annotation /// 0046872 // metal ion binding // inferred from electronic annotation	chr5:176910394-176924602 (-) // 100.0 // q35.3
11736662_a_at	0.203035	0.13962	0.329	-0.13962	-0.207023	-0.28399	0.0188354	0.0033577	1.35106	0.434096	1.35106	up	CADPS2	93664	0006810 // transport // inferred from electronic annotation /// 0006887 // exocytosis // inferred from electronic annotation /// 0015031 // protein transport // inferred from electronic annotation /// 0016082 // synaptic vesicle priming // inferred from electronic annotation /// 0045921 // positive regulation of exocytosis // inferred from electronic annotation	0016020 // membrane // inferred from electronic annotation /// 0016023 // cytoplasmic membrane-bounded vesicle // inferred from electronic annotation /// 0030054 // cell junction // inferred from electronic annotation /// 0030659 // cytoplasmic vesicle membrane // inferred from electronic annotation /// 0031410 // cytoplasmic vesicle // inferred from electronic annotation /// 0042734 // presynapt…	0005543 // phospholipid binding // inferred from electronic annotation /// 0008289 // lipid binding // inferred from electronic annotation /// 0046872 // metal ion binding // inferred from electronic annotation	chr7:121958478-122526554 (-) // 97.07 // q31.32
11725019_a_at	-0.39248	-0.0142002	-0.4042	0.26109	0.0452576	0.0142002	0.160796	0.0655027	-1.29877	-0.377143	1.29877	down	MST1R	4486	0006468 // protein phosphorylation // inferred from electronic annotation /// 0006928 // cellular component movement // traceable author statement /// 0006952 // defense response // traceable author statement /// 0007165 // signal transduction // traceable author statement /// 0007169 // transmembrane receptor protein tyrosine kinase signaling pathway // inferred from electronic annotation /// 00…	0001725 // stress fiber // inferred from electronic annotation /// 0005886 // plasma membrane // inferred from electronic annotation /// 0005887 // integral to plasma membrane // traceable author statement /// 0016020 // membrane // inferred from electronic annotation /// 0016021 // integral to membrane // inferred from electronic annotation	0000166 // nucleotide binding // inferred from electronic annotation /// 0004672 // protein kinase activity // inferred from electronic annotation /// 0004713 // protein tyrosine kinase activity // inferred from electronic annotation /// 0004714 // transmembrane receptor protein tyrosine kinase activity // inferred from electronic annotation /// 0004872 // receptor activity // inferred from elect…	chr3:49924437-49941306 (-) // 96.95 // p21.31
11727803_at	-0.310052	-0.254462	-0.216835	0.216835	0.318603	0.301037	0.00351236	0.000201732	-1.45324	-0.539275	1.45324	down	GJA9-MYCBP /// MYCBP	100527950 /// 26292	0006351 // transcription, DNA-dependent // inferred from electronic annotation /// 0006355 // regulation of transcription, DNA-dependent // inferred from direct assay /// 0006355 // regulation of transcription, DNA-dependent // inferred from electronic annotation /// 0007283 // spermatogenesis // inferred from expression pattern	0005634 // nucleus // inferred from direct assay /// 0005634 // nucleus // inferred from electronic annotation /// 0005737 // cytoplasm // inferred from direct assay /// 0005737 // cytoplasm // inferred from electronic annotation /// 0005739 // mitochondrion // inferred from electronic annotation /// 0005813 // centrosome // inferred from direct assay	0003713 // transcription coactivator activity // inferred from direct assay /// 0005515 // protein binding // inferred from physical interaction	chr1:39328636-39340206 (-) // 88.2 // p34.3
11740937_x_at	0.206539	0.00795817	-0.00795817	-0.0279536	-0.181719	0.0362964	0.426367	0.25159	1.09175	0.126638	1.09175	up	LIAS	11019	0001843 // neural tube closure // inferred from electronic annotation /// 0006954 // inflammatory response // inferred from sequence or structural similarity /// 0006954 // inflammatory response // inferred from electronic annotation /// 0006979 // response to oxidative stress // inferred from sequence or structural similarity /// 0006979 // response to oxidative stress // inferred from electroni…	0005739 // mitochondrion // inferred from sequence or structural similarity /// 0005739 // mitochondrion // inferred from electronic annotation	0003824 // catalytic activity // inferred from electronic annotation /// 0016740 // transferase activity // inferred from electronic annotation /// 0016992 // lipoate synthase activity // inferred from sequence or structural similarity /// 0016992 // lipoate synthase activity // inferred from electronic annotation /// 0046872 // metal ion binding // inferred from electronic annotation /// 0051536…	chr4:39460664-39479269 (+) // 80.02 // p14
11740966_a_at	0.260654	-0.00273395	0.164676	0.00273371	-0.19414	-0.105023	0.16256	0.0664886	1.18073	0.239675	1.18073	up	LOC391322	391322				chr22:24373110-24376211 (+) // 93.91 // q11.23
11732166_a_at	0.446151	-0.185705	0.00252676	-0.00252676	0.0610304	-0.0219498	0.827382	0.710012	1.05371	0.0754729	1.05371	up	LMF1	64788	0006888 // ER to Golgi vesicle-mediated transport // inferred from electronic annotation /// 0009306 // protein secretion // inferred from electronic annotation /// 0033578 // protein glycosylation in Golgi // inferred from electronic annotation /// 0034382 // chylomicron remnant clearance // inferred from electronic annotation /// 0051006 // positive regulation of lipoprotein lipase activity // …	0005783 // endoplasmic reticulum // inferred from electronic annotation /// 0005789 // endoplasmic reticulum membrane // inferred from electronic annotation /// 0005794 // Golgi apparatus // inferred from electronic annotation /// 0016020 // membrane // inferred from electronic annotation /// 0016021 // integral to membrane // inferred from electronic annotation		chr16:903629-1020999 (-) // 98.26 // p13.3
11715128_s_at	0.0109591	-0.0109591	0.0156894	0.0516644	-0.119207	-0.0268741	0.670606	0.504092	1.02577	0.036702	1.02577	up	PCDHGB5	56101	0007155 // cell adhesion // inferred from electronic annotation /// 0007156 // homophilic cell adhesion // inferred from electronic annotation	0005886 // plasma membrane // inferred from electronic annotation /// 0016020 // membrane // inferred from electronic annotation /// 0016021 // integral to membrane // inferred from electronic annotation	0005509 // calcium ion binding // inferred from electronic annotation	chr5:140777694-140780151 (+) // 100.0 // q31.3
11728841_a_at	-0.0168076	0.0168076	0.144432	-0.182951	0.0182352	-0.0472069	0.360174	0.197576	1.08582	0.118785	1.08582	up	PLEKHA5	54477			0005515 // protein binding // inferred from physical interaction /// 0005543 // phospholipid binding // inferred from electronic annotation /// 0005545 // 1-phosphatidylinositol binding // non-traceable author statement	chr12:19282628-19529334 (+) // 96.91 // p12.3
11724615_at	-0.0357852	0.17632	0.0336361	-0.0336361	0.0816169	-0.038938	0.664954	0.497161	1.03889	0.0550426	1.03889	up	LIMK1	3984	0006468 // protein phosphorylation // inferred from direct assay /// 0006468 // protein phosphorylation // non-traceable author statement /// 0006468 // protein phosphorylation // inferred from electronic annotation /// 0006468 // protein phosphorylation // traceable author statement /// 0007165 // signal transduction // traceable author statement /// 0007266 // Rho protein signal transduction //…	0005634 // nucleus // inferred from direct assay /// 0005634 // nucleus // inferred from electronic annotation /// 0005730 // nucleolus // inferred from direct assay /// 0005737 // cytoplasm // inferred from direct assay /// 0005737 // cytoplasm // inferred from electronic annotation /// 0005829 // cytosol // traceable author statement /// 0043005 // neuron projection // inferred from sequence or…	0000166 // nucleotide binding // inferred from electronic annotation /// 0004672 // protein kinase activity // non-traceable author statement /// 0004672 // protein kinase activity // inferred from electronic annotation /// 0004674 // protein serine/threonine kinase activity // traceable author statement /// 0004674 // protein serine/threonine kinase activity // inferred from electronic annotatio…	chr7:73498155-73536855 (+) // 95.33 // q11.23
11723313_s_at	-0.321726	-0.235117	-0.198788	0.203073	0.239941	0.198788	0.00415415	0.00027411	-1.38109	-0.465811	1.38109	down	PXMP2	5827		0005737 // cytoplasm // inferred from direct assay /// 0005739 // mitochondrion // inferred from electronic annotation /// 0005777 // peroxisome // inferred from electronic annotation /// 0005778 // peroxisomal membrane // inferred from direct assay /// 0005778 // peroxisomal membrane // inferred from electronic annotation /// 0016020 // membrane // inferred from electronic annotation /// 0016021…	0005515 // protein binding // inferred from physical interaction	chr12:133264125-133281571 (+) // 97.22 // q24.33
11726087_at	0.0222242	-0.0222242	-0.0307648	-0.0353105	0.0747135	0.173158	0.4401	0.263579	-1.05783	-0.0811087	1.05783	down	HSPB3	8988	0006950 // response to stress // inferred from electronic annotation /// 0006986 // response to unfolded protein // traceable author statement /// 0008219 // cell death // inferred from electronic annotation	0005634 // nucleus // inferred from direct assay /// 0005634 // nucleus // inferred from electronic annotation /// 0005737 // cytoplasm // inferred from direct assay /// 0005737 // cytoplasm // inferred from electronic annotation		chr5:53751430-53752207 (+) // 98.73 // q11.2
11723247_a_at	0.115908	-0.12446	-0.175401	0.147837	0.16906	-0.115908	0.555235	0.373967	-1.09302	-0.128314	1.09302	down	SFRP1	6422	0001649 // osteoblast differentiation // inferred from expression pattern /// 0001649 // osteoblast differentiation // inferred from electronic annotation /// 0001657 // ureteric bud development // inferred from electronic annotation /// 0001756 // somitogenesis // inferred from electronic annotation /// 0001843 // neural tube closure // inferred from electronic annotation /// 0001944 // vasculat…	0005576 // extracellular region // inferred from electronic annotation /// 0005578 // proteinaceous extracellular matrix // inferred from direct assay /// 0005615 // extracellular space // inferred from direct assay /// 0005622 // intracellular // inferred from direct assay /// 0005829 // cytosol // inferred from direct assay /// 0005886 // plasma membrane // not recorded /// 0005886 // plasma me…	0004197 // cysteine-type endopeptidase activity // inferred from mutant phenotype /// 0005109 // frizzled binding // inferred from physical interaction /// 0008144 // drug binding // inferred from direct assay /// 0008201 // heparin binding // inferred from direct assay /// 0017147 // Wnt-protein binding // inferred from physical interaction /// 0017147 // Wnt-protein binding // inferred from ele…	chr8:41119477-41166990 (-) // 97.65 // p11.21
11745412_s_at	-0.00485945	0.00273848	0.153102	-0.184177	0.00219297	-0.00219297	0.408093	0.235561	1.08052	0.111719	1.08052	up	LOC441178	441178				chr6:168083767-168084736 (-) // 99.38 // q27
11757242_x_at	0.0161986	-0.0772586	0.00905943	-0.00905943	0.0683942	-0.0153508	0.644439	0.472067	-1.02242	-0.0319948	1.02242	down	LOC339240	339240		0005576 // extracellular region // inferred from electronic annotation		chr17:18325494-18328647 (+) // 80.24 // p11.2 /// chr17:20422385-20425541 (-) // 82.71 // p11.2 /// chr17:16750714-16753867 (-) // 73.04 // p11.2
11744034_a_at	-0.00553703	0.123972	0.0906982	-0.0125637	-0.0542135	0.00553703	0.223977	0.102246	1.06446	0.0901244	1.06446	up	VASP	7408	0001843 // neural tube closure // inferred from electronic annotation /// 0007411 // axon guidance // traceable author statement /// 0007411 // axon guidance // inferred from electronic annotation /// 0008154 // actin polymerization or depolymerization // inferred from electronic annotation /// 0030036 // actin cytoskeleton organization // inferred from electronic annotation /// 0034329 // cell j…	0005737 // cytoplasm // inferred from direct assay /// 0005737 // cytoplasm // inferred from electronic annotation /// 0005829 // cytosol // traceable author statement /// 0005856 // cytoskeleton // inferred from electronic annotation /// 0005886 // plasma membrane // inferred from direct assay /// 0005886 // plasma membrane // inferred from electronic annotation /// 0005925 // focal adhesion // …	0003779 // actin binding // inferred from electronic annotation /// 0005515 // protein binding // inferred from physical interaction /// 0005522 // profilin binding // inferred from physical interaction /// 0017124 // SH3 domain binding // inferred from electronic annotation	chr19:46010694-46030241 (+) // 89.99 // q13.32
11741280_s_at	0.0413666	0.0350678	0.0608282	-0.0533707	-0.0965087	-0.0350678	0.0266975	0.00559516	1.07729	0.107403	1.07729	up	CASC1	55259		0005881 // cytoplasmic microtubule // inferred from electronic annotation	0008017 // microtubule binding // inferred from electronic annotation /// 0048487 // beta-tubulin binding // inferred from electronic annotation	chr12:25261223-25348094 (-) // 99.41 // p12.1
11757313_s_at	-0.0117884	0.0984993	0.0655003	-0.112563	0.0117884	-0.167657	0.199962	0.0876806	1.10207	0.140214	1.10207	up	VAT1	10493	0010637 // negative regulation of mitochondrial fusion // inferred from mutant phenotype /// 0016049 // cell growth // non-traceable author statement /// 0055114 // oxidation-reduction process // inferred from electronic annotation	0005634 // nucleus // non-traceable author statement /// 0005737 // cytoplasm // inferred from electronic annotation /// 0005739 // mitochondrion // inferred from electronic annotation /// 0005741 // mitochondrial outer membrane // inferred from electronic annotation /// 0016020 // membrane // inferred from electronic annotation /// 0016021 // integral to membrane // traceable author statement	0000166 // nucleotide binding // inferred from electronic annotation /// 0003677 // DNA binding // non-traceable author statement /// 0008270 // zinc ion binding // inferred from electronic annotation /// 0016491 // oxidoreductase activity // inferred from electronic annotation	chr17:41166623-41167974 (-) // 92.54 // q21.31
11727264_at	0.278296	0.129924	0.0574636	-0.0574636	-0.105668	-0.103486	0.0709336	0.0217598	1.18435	0.2441	1.18435	up	LRRC8E	80131		0016020 // membrane // inferred from electronic annotation /// 0016021 // integral to membrane // inferred from electronic annotation		chr19:7953389-7966901 (+) // 85.61 // p13.2
11751320_a_at	0.146604	0.04952	-0.312504	0.1987	-0.199951	-0.04952	0.951282	0.910012	-1.01527	-0.0218699	1.01527	down	POLL	27343	0006260 // DNA replication // non-traceable author statement /// 0006260 // DNA replication // inferred from electronic annotation /// 0006281 // DNA repair // inferred from electronic annotation /// 0006289 // nucleotide-excision repair // inferred from direct assay /// 0006974 // response to DNA damage stimulus // inferred from electronic annotation /// 0016446 // somatic hypermutation of immun…	0005622 // intracellular // inferred from electronic annotation /// 0005634 // nucleus // non-traceable author statement /// 0005634 // nucleus // inferred from electronic annotation	0003677 // DNA binding // inferred from electronic annotation /// 0003677 // DNA binding // non-traceable author statement /// 0003824 // catalytic activity // inferred from electronic annotation /// 0003887 // DNA-directed DNA polymerase activity // inferred from electronic annotation /// 0003887 // DNA-directed DNA polymerase activity // non-traceable author statement /// 0016740 // transferase…	chr10:103338990-103348006 (-) // 99.86 // q24.32
11722091_a_at	0.0439997	0.0310946	-0.0310948	0.0611389	-0.164929	-0.0879624	0.507733	0.326185	1.05598	0.0785839	1.05598	up	PRR5	55615	0007049 // cell cycle // inferred from electronic annotation /// 0007165 // signal transduction // inferred from electronic annotation /// 0007264 // small GTPase mediated signal transduction // traceable author statement /// 0030036 // actin cytoskeleton organization // inferred from direct assay /// 0030335 // positive regulation of cell migration // inferred from direct assay /// 0032321 // po…	0005622 // intracellular // inferred from electronic annotation /// 0005829 // cytosol // traceable author statement	0005096 // GTPase activator activity // inferred from electronic annotation /// 0005096 // GTPase activator activity // inferred from direct assay /// 0005100 // Rho GTPase activator activity // inferred from direct assay /// 0005515 // protein binding // inferred from physical interaction	chr22:45072687-45133561 (+) // 97.79 // q13.31
11718474_a_at	0.0397129	0.131454	0.164304	-0.105627	-0.0708103	-0.0397129	0.0450472	0.01176	1.13593	0.183874	1.13593	up	IDH1	3417	0006097 // glyoxylate cycle // inferred from electronic annotation /// 0006099 // tricarboxylic acid cycle // inferred from electronic annotation /// 0006102 // isocitrate metabolic process // inferred from direct assay /// 0006102 // isocitrate metabolic process // inferred from electronic annotation /// 0006103 // 2-oxoglutarate metabolic process // inferred from direct assay /// 0006103 // 2-o…	0005737 // cytoplasm // inferred from direct assay /// 0005737 // cytoplasm // inferred from electronic annotation /// 0005739 // mitochondrion // inferred from electronic annotation /// 0005777 // peroxisome // inferred from direct assay /// 0005777 // peroxisome // inferred from electronic annotation /// 0005782 // peroxisomal matrix // traceable author statement /// 0005829 // cytosol // infer…	0000287 // magnesium ion binding // inferred from direct assay /// 0000287 // magnesium ion binding // inferred from electronic annotation /// 0004450 // isocitrate dehydrogenase (NADP+) activity // not recorded /// 0004450 // isocitrate dehydrogenase (NADP+) activity // inferred from direct assay /// 0004450 // isocitrate dehydrogenase (NADP+) activity // inferred from electronic annotation /// …	chr2:209100952-209120522 (-) // 92.68 // q34
11745815_x_at	-0.195672	0.0249763	-0.0794053	0.0379949	0.0146837	-0.0146837	0.384614	0.216628	-1.06883	-0.0960319	1.06883	down	C16orf5	29965	0006915 // apoptotic process // inferred from genetic interaction /// 0006917 // induction of apoptosis // inferred from direct assay /// 0033209 // tumor necrosis factor-mediated signaling pathway // inferred from genetic interaction /// 0042771 // DNA damage response, signal transduction by p53 class mediator resulting in induction of apoptosis // inferred from mutant phenotype	0005634 // nucleus // inferred from direct assay /// 0005634 // nucleus // non-traceable author statement		chr16:4560706-4565107 (-) // 95.22 // p13.3
11717432_a_at	0.0981693	0.0625677	0.28087	-0.287458	-0.0625677	-0.176654	0.0816455	0.0262185	1.25072	0.322762	1.25072	up	ECHDC1	55862	0008152 // metabolic process // inferred from electronic annotation	0005737 // cytoplasm // inferred from electronic annotation /// 0005829 // cytosol // inferred from sequence or structural similarity /// 0005829 // cytosol // inferred from electronic annotation	0003824 // catalytic activity // inferred from electronic annotation /// 0004492 // methylmalonyl-CoA decarboxylase activity // inferred from electronic annotation /// 0016829 // lyase activity // inferred from electronic annotation /// 0016831 // carboxy-lyase activity // inferred from sequence or structural similarity /// 0016831 // carboxy-lyase activity // inferred from electronic annotation …	chr6:127609856-127665037 (-) // 98.5 // q22.33
11720731_a_at	0.0123725	-0.00432968	0.0682898	-0.0850658	-0.0982513	0.00433016	0.211413	0.0944667	1.06077	0.0851066	1.06077	up	SUMF1	285362	0055114 // oxidation-reduction process // inferred from electronic annotation	0005783 // endoplasmic reticulum // inferred from electronic annotation /// 0005788 // endoplasmic reticulum lumen // inferred from electronic annotation	0016491 // oxidoreductase activity // inferred from electronic annotation /// 0042803 // protein homodimerization activity // inferred from electronic annotation /// 0046872 // metal ion binding // inferred from electronic annotation	chr3:4402829-4508954 (-) // 90.13 // p26.1
11741989_a_at	0.209336	0.14506	-0.272398	-0.037672	0.037672	-0.109496	0.82453	0.704916	1.04524	0.063831	1.04524	up	P2RX2	22953	0006810 // transport // inferred from electronic annotation /// 0006811 // ion transport // inferred from electronic annotation /// 0006812 // cation transport // not recorded /// 0010524 // positive regulation of calcium ion transport into cytosol // non-traceable author statement /// 0035590 // purinergic nucleotide receptor signaling pathway // not recorded /// 0035590 // purinergic nucleotide…	0016020 // membrane // not recorded /// 0016020 // membrane // inferred from electronic annotation /// 0016021 // integral to membrane // inferred from electronic annotation	0001614 // purinergic nucleotide receptor activity // not recorded /// 0001614 // purinergic nucleotide receptor activity // non-traceable author statement /// 0004872 // receptor activity // inferred from electronic annotation /// 0004931 // extracellular ATP-gated cation channel activity // not recorded /// 0004931 // extracellular ATP-gated cation channel activity // non-traceable author state…	chr12:133195402-133198972 (+) // 96.32 // q24.33
11741321_a_at	0.298067	0.00366664	0.566719	-0.0574682	-0.00366688	-0.156938	0.217746	0.0982997	1.28536	0.362175	1.28536	up	CREM	1390	0006006 // glucose metabolic process // inferred from electronic annotation /// 0006351 // transcription, DNA-dependent // inferred from electronic annotation /// 0006355 // regulation of transcription, DNA-dependent // inferred from direct assay /// 0006355 // regulation of transcription, DNA-dependent // non-traceable author statement /// 0006355 // regulation of transcription, DNA-dependent //…	0005634 // nucleus // inferred from electronic annotation /// 0005634 // nucleus // non-traceable author statement /// 0005634 // nucleus // traceable author statement /// 0005667 // transcription factor complex // inferred from electronic annotation	0003677 // DNA binding // non-traceable author statement /// 0003677 // DNA binding // inferred from electronic annotation /// 0003700 // sequence-specific DNA binding transcription factor activity // inferred from electronic annotation /// 0005515 // protein binding // inferred from physical interaction /// 0008140 // cAMP response element binding protein binding // non-traceable author statemen…	chr10:35484829-35501885 (+) // 99.52 // p11.21
11753889_a_at	0.133718	0.0581093	0.163844	-0.3687	-0.0581093	-0.145311	0.0989067	0.0339945	1.23908	0.309264	1.23908	up	STAT6	6778	0000122 // negative regulation of transcription from RNA polymerase II promoter // inferred from electronic annotation /// 0002296 // T-helper 1 cell lineage commitment // inferred from electronic annotation /// 0002829 // negative regulation of type 2 immune response // inferred from electronic annotation /// 0006351 // transcription, DNA-dependent // inferred from electronic annotation /// 0006…	0000790 // nuclear chromatin // inferred from electronic annotation /// 0005634 // nucleus // inferred from direct assay /// 0005634 // nucleus // inferred from electronic annotation /// 0005730 // nucleolus // inferred from direct assay /// 0005737 // cytoplasm // inferred from direct assay /// 0005737 // cytoplasm // inferred from electronic annotation /// 0005829 // cytosol // traceable author…	0003677 // DNA binding // inferred from electronic annotation /// 0003700 // sequence-specific DNA binding transcription factor activity // inferred from electronic annotation /// 0003700 // sequence-specific DNA binding transcription factor activity // traceable author statement /// 0004871 // signal transducer activity // inferred from electronic annotation /// 0005509 // calcium ion binding //…	chr12:57501945-57502061 (-) // 99.15 // q13.3
11735141_at	-0.0235374	-0.000294685	0.00299191	0.000294924	-0.116364	0.00817442	0.683169	0.519312	1.02032	0.0290182	1.02032	up	SORCS3	22986	0007218 // neuropeptide signaling pathway // non-traceable author statement /// 0048011 // nerve growth factor receptor signaling pathway // traceable author statement	0005886 // plasma membrane // traceable author statement /// 0016020 // membrane // non-traceable author statement /// 0016020 // membrane // inferred from electronic annotation /// 0016021 // integral to membrane // inferred from electronic annotation	0004872 // receptor activity // inferred from electronic annotation /// 0008188 // neuropeptide receptor activity // non-traceable author statement	chr10:106400858-107024999 (+) // 99.71 // q25.1
11756090_s_at	0.0352287	-0.0263486	0.167147	-0.0404181	0.0263486	-0.152334	0.380782	0.213807	1.08233	0.114144	1.08233	up	ZHX1	11244	0000122 // negative regulation of transcription from RNA polymerase II promoter // inferred from direct assay /// 0006351 // transcription, DNA-dependent // inferred from electronic annotation /// 0006355 // regulation of transcription, DNA-dependent // inferred from electronic annotation /// 0030154 // cell differentiation // inferred from electronic annotation /// 0045892 // negative regulation…	0005622 // intracellular // inferred from electronic annotation /// 0005634 // nucleus // inferred from direct assay /// 0005634 // nucleus // inferred from electronic annotation	0003677 // DNA binding // inferred from electronic annotation /// 0003700 // sequence-specific DNA binding transcription factor activity // inferred from direct assay /// 0003700 // sequence-specific DNA binding transcription factor activity // inferred from electronic annotation /// 0003714 // transcription corepressor activity // inferred from direct assay /// 0005515 // protein binding // infe…	chr14:63763014-63764134 (+) // 49.18 // q23.2
11740919_a_at	0.0252638	-0.17906	0.113275	-0.0748997	-0.0252638	0.161566	0.871663	0.777905	-1.02383	-0.0339746	1.02383	down	RSPO1	284654	0002090 // regulation of receptor internalization // inferred from direct assay /// 0016055 // Wnt receptor signaling pathway // inferred from electronic annotation /// 0030177 // positive regulation of Wnt receptor signaling pathway // inferred from direct assay /// 0050896 // response to stimulus // inferred from electronic annotation /// 0060070 // canonical Wnt receptor signaling pathway // i…	0005576 // extracellular region // inferred from electronic annotation /// 0005615 // extracellular space // inferred from electronic annotation /// 0005634 // nucleus // inferred from electronic annotation	0005102 // receptor binding // inferred from electronic annotation /// 0005515 // protein binding // inferred from physical interaction /// 0008201 // heparin binding // inferred from electronic annotation	chr1:38076950-38100491 (-) // 84.99 // p34.3
11730501_a_at	-0.151736	0.128676	0.00427032	-0.110065	0.271125	-0.00427032	0.818867	0.696572	-1.0414	-0.0585269	1.0414	down	CACNA2D3	55799	0006810 // transport // inferred from electronic annotation /// 0006811 // ion transport // inferred from electronic annotation /// 0006816 // calcium ion transport // inferred from electronic annotation /// 0034765 // regulation of ion transmembrane transport // inferred from electronic annotation /// 0051925 // regulation of calcium ion transport via voltage-gated calcium channel activity // in…	0016020 // membrane // inferred from electronic annotation /// 0016021 // integral to membrane // inferred from electronic annotation	0005216 // ion channel activity // inferred from electronic annotation /// 0005244 // voltage-gated ion channel activity // inferred from electronic annotation /// 0005245 // voltage-gated calcium channel activity // inferred from electronic annotation /// 0005262 // calcium channel activity // inferred from electronic annotation /// 0046872 // metal ion binding // inferred from electronic annota…	chr3:54156650-55108582 (+) // 97.56 // p21.1
11743248_at	0.364528	0.0034852	-0.141604	-0.101307	0.0034852	-0.0034852	0.682022	0.517865	1.07866	0.109239	1.07866	up	ONECUT3	390874	0006351 // transcription, DNA-dependent // inferred from electronic annotation /// 0006355 // regulation of transcription, DNA-dependent // inferred from electronic annotation /// 0006357 // regulation of transcription from RNA polymerase II promoter // inferred from electronic annotation /// 0031018 // endocrine pancreas development // traceable author statement	0005634 // nucleus // inferred from electronic annotation /// 0005667 // transcription factor complex // inferred from electronic annotation	0003677 // DNA binding // inferred from electronic annotation /// 0003700 // sequence-specific DNA binding transcription factor activity // inferred from electronic annotation /// 0043565 // sequence-specific DNA binding // inferred from electronic annotation	chr19:1753661-1775602 (+) // 63.32 // p13.3
11761537_at	0.0749805	-0.0381451	0.0128803	-0.144255	-0.0128803	0.133357	0.879911	0.791284	1.01713	0.024498	1.01713	up	TM2D3	80213		0016020 // membrane // inferred from electronic annotation /// 0016021 // integral to membrane // inferred from electronic annotation		chr15:102173275-102192579 (-) // 53.12 // q26.3
11745685_a_at	0.173831	0.0881734	0.161055	-0.187062	-0.0881734	-0.24739	0.0217472	0.00415792	1.24421	0.315228	1.24421	up	SCLT1	132320	0045162 // clustering of voltage-gated sodium channels // inferred from electronic annotation	0005737 // cytoplasm // inferred from direct assay /// 0005737 // cytoplasm // inferred from electronic annotation /// 0005813 // centrosome // inferred from direct assay /// 0005886 // plasma membrane // inferred from electronic annotation /// 0045111 // intermediate filament cytoskeleton // inferred from direct assay	0017080 // sodium channel regulator activity // inferred from electronic annotation	chr4:129805500-130014567 (-) // 99.93 // q28.2
11764008_at	0.0644476	0.0878427	0.0270331	-0.101051	-0.0270331	-0.431658	0.254784	0.121447	1.18621	0.246355	1.18621	up						chr9:121450030-121468238 (-) // 43.26 // q33.1
11731749_at	0.106426	0.0538201	-0.00399256	-0.00482988	-0.042119	0.00399256	0.267053	0.129658	1.0471	0.0664033	1.0471	up	SNX32	254122	0006810 // transport // inferred from electronic annotation /// 0007154 // cell communication // inferred from electronic annotation /// 0015031 // protein transport // inferred from electronic annotation		0035091 // phosphatidylinositol binding // inferred from electronic annotation	chr11:65601409-65621172 (+) // 95.15 // q13.1
11719543_a_at	0.0714173	-0.189239	-0.202404	0.203064	0.0249457	-0.0249457	0.359595	0.197127	-1.12852	-0.17443	1.12852	down	C3orf18	51161		0016020 // membrane // inferred from electronic annotation /// 0016021 // integral to membrane // inferred from electronic annotation		chr3:50595461-50605199 (-) // 95.98 // p21.31
11756854_a_at	0.0463972	-0.0810428	-0.0968547	0.0964627	-0.0463972	0.0674372	0.433096	0.257455	-1.05922	-0.0830009	1.05922	down	EHBP1	23301		0005737 // cytoplasm // inferred from direct assay /// 0005737 // cytoplasm // inferred from electronic annotation /// 0016020 // membrane // inferred from electronic annotation		chr2:63192096-63272798 (+) // 100.0 // p15
11749575_at	-0.155704	0.0202327	-0.126606	0.012671	0.0774212	-0.012671	0.276098	0.135699	-1.0816	-0.113166	1.0816	down	LOC100287329	100287329				chr6:31527069-31540480 (-) // 96.53 // p21.33
11717457_a_at	-0.126353	-0.19329	-0.0224724	0.0345478	0.0224724	0.0973291	0.110108	0.0392618	-1.12155	-0.165488	1.12155	down	NLGN2	57555	0007155 // cell adhesion // inferred from electronic annotation /// 0007158 // neuron cell-cell adhesion // inferred from sequence or structural similarity /// 0007416 // synapse assembly // not recorded /// 0007416 // synapse assembly // inferred from sequence or structural similarity /// 0007416 // synapse assembly // non-traceable author statement /// 0016337 // cell-cell adhesion // non-trace…	0005886 // plasma membrane // inferred from electronic annotation /// 0005887 // integral to plasma membrane // not recorded /// 0005887 // integral to plasma membrane // inferred from sequence or structural similarity /// 0009986 // cell surface // not recorded /// 0009986 // cell surface // inferred from sequence or structural similarity /// 0016020 // membrane // non-traceable author statement…	0004091 // carboxylesterase activity // not recorded /// 0004872 // receptor activity // not recorded /// 0042043 // neurexin family protein binding // not recorded /// 0042043 // neurexin family protein binding // inferred from sequence or structural similarity /// 0042043 // neurexin family protein binding // non-traceable author statement /// 0050839 // cell adhesion molecule binding // inferr…	chr17:7311501-7323179 (+) // 94.41 // p13.1
11735338_at	-0.0107088	-0.0391092	0.268185	-0.0847182	0.155748	0.0107088	0.836942	0.724481	1.03207	0.0455427	1.03207	up	LINC00482	284185				chr17:79276623-79283053 (-) // 77.12 // q25.3
11716992_at	0.0854344	0.0409603	-0.0409608	0.0562139	-0.158868	-0.0588312	0.499783	0.31868	1.05871	0.0823065	1.05871	up	CIC	23152	0006351 // transcription, DNA-dependent // inferred from electronic annotation /// 0006355 // regulation of transcription, DNA-dependent // inferred from electronic annotation	0005634 // nucleus // inferred from electronic annotation	0003677 // DNA binding // inferred from electronic annotation /// 0005515 // protein binding // inferred from physical interaction	chr19:42788816-42799948 (+) // 95.51 // q13.2
11738637_a_at	-0.259441	-0.248505	-0.120953	0.120953	0.125439	0.148508	0.011803	0.00165775	-1.26687	-0.341266	1.26687	down	CTBP1	1487	0000122 // negative regulation of transcription from RNA polymerase II promoter // inferred from direct assay /// 0000122 // negative regulation of transcription from RNA polymerase II promoter // inferred from mutant phenotype /// 0000122 // negative regulation of transcription from RNA polymerase II promoter // inferred from electronic annotation /// 0006351 // transcription, DNA-dependent // i…	0005634 // nucleus // inferred from direct assay /// 0005634 // nucleus // inferred from sequence or structural similarity /// 0005634 // nucleus // inferred from electronic annotation /// 0005667 // transcription factor complex // inferred from electronic annotation /// 0005730 // nucleolus // inferred from direct assay /// 0005737 // cytoplasm // inferred from electronic annotation /// 0017053 …	0000166 // nucleotide binding // inferred from electronic annotation /// 0001106 // RNA polymerase II transcription corepressor activity // inferred from direct assay /// 0003700 // sequence-specific DNA binding transcription factor activity // inferred from electronic annotation /// 0005515 // protein binding // inferred from physical interaction /// 0008022 // protein C-terminus binding // trac…	chr4:1205232-1242914 (-) // 90.98 // p16.3
11720930_s_at	0.124477	0.0728378	0.108657	-0.116091	-0.0728373	-0.209023	0.0262594	0.00547348	1.17661	0.234641	1.17661	up	DLST	1743	0006091 // generation of precursor metabolites and energy // traceable author statement /// 0006099 // tricarboxylic acid cycle // traceable author statement /// 0006099 // tricarboxylic acid cycle // inferred from electronic annotation /// 0006103 // 2-oxoglutarate metabolic process // inferred from electronic annotation /// 0006554 // lysine catabolic process // traceable author statement /// 0…	0005634 // nucleus // inferred from direct assay /// 0005737 // cytoplasm // inferred from direct assay /// 0005739 // mitochondrion // inferred from direct assay /// 0005739 // mitochondrion // inferred from electronic annotation /// 0005759 // mitochondrial matrix // traceable author statement /// 0005792 // microsome // inferred from electronic annotation /// 0005886 // plasma membrane // infe…	0004149 // dihydrolipoyllysine-residue succinyltransferase activity // inferred from electronic annotation /// 0016740 // transferase activity // inferred from electronic annotation /// 0016746 // transferase activity, transferring acyl groups // inferred from electronic annotation /// 0031072 // heat shock protein binding // inferred from electronic annotation /// 0051087 // chaperone binding //…	chr14:75348595-75370443 (+) // 98.64 // q24.3
11723309_at	0.178126	0.218844	0.353636	-0.178126	-0.284915	-0.260958	0.0105553	0.00138066	1.40594	0.491535	1.40594	up	TNFRSF10D	8793	0006915 // apoptotic process // inferred from electronic annotation /// 0006916 // anti-apoptosis // traceable author statement /// 0007165 // signal transduction // traceable author statement	0016020 // membrane // inferred from electronic annotation /// 0016021 // integral to membrane // inferred from electronic annotation	0004872 // receptor activity // inferred from electronic annotation /// 0004888 // transmembrane signaling receptor activity // traceable author statement /// 0045569 // TRAIL binding // inferred from electronic annotation	chr8:22993100-23021543 (-) // 89.17 // p21.3
11733872_x_at	-0.341749	-0.354239	-0.200118	0.200118	0.401548	0.245652	0.012312	0.00177595	-1.49603	-0.581141	1.49603	down	LOC100652805 /// LOC100653302 /// PGK1	100652805 /// 100653302 /// 5230	0005975 // carbohydrate metabolic process // traceable author statement /// 0006006 // glucose metabolic process // traceable author statement /// 0006094 // gluconeogenesis // traceable author statement /// 0006096 // glycolysis // inferred from electronic annotation /// 0006096 // glycolysis // traceable author statement /// 0016310 // phosphorylation // inferred from sequence or structural sim…	0005737 // cytoplasm // inferred from electronic annotation /// 0005829 // cytosol // traceable author statement	0000166 // nucleotide binding // inferred from electronic annotation /// 0004618 // phosphoglycerate kinase activity // not recorded /// 0004618 // phosphoglycerate kinase activity // inferred from sequence or structural similarity /// 0004618 // phosphoglycerate kinase activity // inferred from electronic annotation /// 0004618 // phosphoglycerate kinase activity // traceable author statement //…	chrX:77359665-77382323 (+) // 82.0 // q21.1
11752991_at	-0.0214732	-0.0699973	-0.140949	0.0749662	0.0214732	0.0883946	0.0810596	0.0259548	-1.10121	-0.139084	1.10121	down	HSP90B3P	343477	0006457 // protein folding // inferred from electronic annotation /// 0006950 // response to stress // inferred from electronic annotation		0005524 // ATP binding // inferred from electronic annotation /// 0051082 // unfolded protein binding // inferred from electronic annotation	chr1:92100567-92109335 (+) // 94.13 // p22.1
11758326_s_at	-0.0380964	0.040606	0.227791	-0.123374	0.0380964	-0.113214	0.369782	0.205242	1.10415	0.142931	1.10415	up	THEM4	117145	0007173 // epidermal growth factor receptor signaling pathway // traceable author statement /// 0008286 // insulin receptor signaling pathway // traceable author statement /// 0008543 // fibroblast growth factor receptor signaling pathway // traceable author statement /// 0048011 // nerve growth factor receptor signaling pathway // traceable author statement /// 0048015 // phosphatidylinositol-me…	0005737 // cytoplasm // inferred from electronic annotation /// 0005739 // mitochondrion // inferred from electronic annotation /// 0005829 // cytosol // traceable author statement /// 0005886 // plasma membrane // traceable author statement /// 0005886 // plasma membrane // inferred from electronic annotation /// 0016020 // membrane // inferred from electronic annotation /// 0032587 // ruffle me…		chr1:151849535-151881964 (-) // 98.49 // q21.3 /// chr15:55734929-55735594 (-) // 94.86 // q21.3
11724297_a_at	-0.083745	0.0257716	-0.047008	0.172136	0.0498319	-0.0257716	0.367067	0.203052	-1.07207	-0.100393	1.07207	down	BMP7	655	0001501 // skeletal system development // traceable author statement /// 0001503 // ossification // inferred from electronic annotation /// 0001654 // eye development // inferred from electronic annotation /// 0001656 // metanephros development // inferred from expression pattern /// 0001657 // ureteric bud development // inferred from sequence or structural similarity /// 0001657 // ureteric bud…	0005576 // extracellular region // inferred from electronic annotation /// 0005615 // extracellular space // inferred from direct assay /// 0005615 // extracellular space // inferred from electronic annotation	0005125 // cytokine activity // inferred from electronic annotation /// 0005515 // protein binding // inferred from physical interaction /// 0008083 // growth factor activity // inferred from electronic annotation	chr20:55743808-55841708 (-) // 89.56 // q13.31
11721212_a_at	0.0781932	0.0411582	-0.0885992	-0.0269632	-0.0583789	0.0269632	0.767521	0.626059	1.02081	0.0297103	1.02081	up	THBS4	7060	0001938 // positive regulation of endothelial cell proliferation // inferred from direct assay /// 0007155 // cell adhesion // inferred from electronic annotation /// 0007399 // nervous system development // inferred from electronic annotation /// 0016525 // negative regulation of angiogenesis // inferred from expression pattern /// 0048812 // neuron projection morphogenesis // inferred from elec…	0005576 // extracellular region // traceable author statement /// 0005576 // extracellular region // inferred from electronic annotation /// 0005578 // proteinaceous extracellular matrix // inferred from electronic annotation /// 0005604 // basement membrane // inferred from direct assay /// 0005615 // extracellular space // inferred from direct assay /// 0031594 // neuromuscular junction // infe…	0001968 // fibronectin binding // inferred from electronic annotation /// 0005178 // integrin binding // inferred from direct assay /// 0005509 // calcium ion binding // inferred from direct assay /// 0005509 // calcium ion binding // inferred from electronic annotation /// 0005518 // collagen binding // inferred from electronic annotation /// 0008083 // growth factor activity // inferred from el…	chr5:79330990-79379110 (+) // 98.43 // q14.1
11735472_a_at	0.0399542	0.456727	0.660142	-0.266144	-0.0399542	-0.235919	0.120686	0.0444778	1.4807	0.56628	1.4807	up	CCDC169 /// CCDC169-SOHLH2 /// SOHLH2	100526761 /// 54937 /// 728591	0006351 // transcription, DNA-dependent // inferred from electronic annotation /// 0006355 // regulation of transcription, DNA-dependent // inferred from electronic annotation /// 0007275 // multicellular organismal development // inferred from electronic annotation /// 0007283 // spermatogenesis // inferred from electronic annotation /// 0030154 // cell differentiation // inferred from electroni…	0005634 // nucleus // inferred from electronic annotation	0003677 // DNA binding // inferred from electronic annotation	chr13:36804911-36871992 (-) // 100.0 // q13.3
11715686_s_at	0.189622	0.228558	0.211977	-0.216647	-0.257495	-0.189622	0.00176499	4.54031e-05	1.34845	0.431307	1.34845	up	ARPC5	10092	0006928 // cellular component movement // traceable author statement /// 0030036 // actin cytoskeleton organization // traceable author statement /// 0030833 // regulation of actin filament polymerization // inferred from electronic annotation	0005737 // cytoplasm // inferred from electronic annotation /// 0005737 // cytoplasm // traceable author statement /// 0005856 // cytoskeleton // inferred from electronic annotation /// 0005885 // Arp2/3 protein complex // traceable author statement /// 0015629 // actin cytoskeleton // traceable author statement /// 0042995 // cell projection // inferred from electronic annotation	0003779 // actin binding // inferred from electronic annotation /// 0005200 // structural constituent of cytoskeleton // traceable author statement /// 0005515 // protein binding // inferred from physical interaction	chr1:183595327-183605076 (-) // 91.38 // q25.3
11753825_x_at	0.0420732	0.0619249	0.209476	-0.0987253	-0.0420732	-0.124024	0.0890735	0.0294333	1.14295	0.192766	1.14295	up	FKBP1A	2280	0000413 // protein peptidyl-prolyl isomerization // inferred from direct assay /// 0000413 // protein peptidyl-prolyl isomerization // traceable author statement /// 0000413 // protein peptidyl-prolyl isomerization // inferred from electronic annotation /// 0003007 // heart morphogenesis // inferred from sequence or structural similarity /// 0006457 // protein folding // inferred from electronic …	0005737 // cytoplasm // inferred from electronic annotation /// 0005829 // cytosol // inferred from direct assay /// 0014802 // terminal cisterna // inferred from sequence or structural similarity /// 0030424 // axon // not recorded /// 0033017 // sarcoplasmic reticulum membrane // not recorded	0003755 // peptidyl-prolyl cis-trans isomerase activity // inferred from direct assay /// 0003755 // peptidyl-prolyl cis-trans isomerase activity // inferred from electronic annotation /// 0003755 // peptidyl-prolyl cis-trans isomerase activity // traceable author statement /// 0004871 // signal transducer activity // inferred from mutant phenotype /// 0005024 // transforming growth factor beta-a…	chr6:63921461-63921788 (+) // 99.28 // q12 /// chr20:1352755-1373642 (-) // 100.0 // p13
11728376_s_at	-0.595417	-0.626686	-0.542881	0.542881	0.591123	0.597015	0.000795458	2.57664e-06	-2.24285	-1.16533	2.24285	down	NMU	10874	0001696 // gastric acid secretion // inferred from electronic annotation /// 0006940 // regulation of smooth muscle contraction // traceable author statement /// 0006940 // regulation of smooth muscle contraction // inferred from electronic annotation /// 0006950 // response to stress // inferred from electronic annotation /// 0007165 // signal transduction // traceable author statement /// 00071…	0005576 // extracellular region // traceable author statement /// 0005576 // extracellular region // inferred from electronic annotation /// 0043195 // terminal button // inferred from electronic annotation	0005102 // receptor binding // traceable author statement /// 0042922 // neuromedin U receptor binding // inferred from electronic annotation	chr4:56461397-56502465 (-) // 93.62 // q12
11717341_at	-0.0403194	0.170934	0.00640535	0.0267348	-0.00640535	-0.141716	0.53561	0.353907	1.06152	0.0861354	1.06152	up	PTGFRN	5738	0034389 // lipid particle organization // inferred from electronic annotation	0005783 // endoplasmic reticulum // inferred from electronic annotation /// 0005789 // endoplasmic reticulum membrane // inferred from electronic annotation /// 0005794 // Golgi apparatus // inferred from electronic annotation /// 0016020 // membrane // inferred from electronic annotation /// 0016021 // integral to membrane // inferred from electronic annotation	0005515 // protein binding // inferred from physical interaction	chr1:117452572-117532975 (+) // 96.47 // p13.1
11759881_at	0.00470042	0.0193052	-0.265921	-0.00804544	-0.00470042	0.0769258	0.533222	0.351361	-1.07328	-0.102032	1.07328	down	PPIA	5478	0000413 // protein peptidyl-prolyl isomerization // inferred from direct assay /// 0000413 // protein peptidyl-prolyl isomerization // inferred from electronic annotation /// 0002576 // platelet degranulation // traceable author statement /// 0006278 // RNA-dependent DNA replication // traceable author statement /// 0006457 // protein folding // inferred from electronic annotation /// 0006457 // …	0005576 // extracellular region // traceable author statement /// 0005634 // nucleus // inferred from direct assay /// 0005829 // cytosol // inferred from direct assay /// 0005829 // cytosol // traceable author statement	0003755 // peptidyl-prolyl cis-trans isomerase activity // inferred from direct assay /// 0003755 // peptidyl-prolyl cis-trans isomerase activity // inferred from electronic annotation /// 0005515 // protein binding // inferred from physical interaction /// 0016853 // isomerase activity // inferred from electronic annotation /// 0042277 // peptide binding // inferred from electronic annotation //…	chr11:3913430-3914122 (-) // 75.66 // p15.4
11735609_a_at	0.146817	-0.0504551	0.0392435	-0.048609	-0.0392435	0.246823	0.973202	0.948121	-1.00541	-0.00778833	1.00541	down	FER1L5	90342		0016020 // membrane // inferred from electronic annotation /// 0016021 // integral to membrane // inferred from electronic annotation		chr2:97308573-97370624 (+) // 99.98 // q11.2
11734876_a_at	0.105129	0.173563	0.0668378	-0.234204	-0.0668378	-0.189126	0.0376798	0.00913104	1.21299	0.278566	1.21299	up	TMEM30B	161291	0070863 // positive regulation of protein exit from endoplasmic reticulum // inferred from direct assay	0016020 // membrane // inferred from electronic annotation /// 0016021 // integral to membrane // inferred from electronic annotation	0005515 // protein binding // inferred from physical interaction	chr14:61744087-61748558 (-) // 92.78 // q23.1
11721891_at	0.0153885	-0.203955	-0.207302	0.278165	0.0681753	-0.0153885	0.222363	0.101284	-1.18285	-0.242273	1.18285	down	LPHN1	22859	0007165 // signal transduction // inferred from electronic annotation /// 0007166 // cell surface receptor signaling pathway // inferred from electronic annotation /// 0007186 // G-protein coupled receptor signaling pathway // traceable author statement /// 0007186 // G-protein coupled receptor signaling pathway // inferred from electronic annotation /// 0007218 // neuropeptide signaling pathway …	0005886 // plasma membrane // inferred from electronic annotation /// 0014069 // postsynaptic density // inferred from electronic annotation /// 0016020 // membrane // inferred from electronic annotation /// 0016021 // integral to membrane // inferred from electronic annotation /// 0016021 // integral to membrane // traceable author statement	0004871 // signal transducer activity // inferred from electronic annotation /// 0004872 // receptor activity // inferred from electronic annotation /// 0004888 // transmembrane signaling receptor activity // inferred from electronic annotation /// 0004930 // G-protein coupled receptor activity // inferred from electronic annotation /// 0004930 // G-protein coupled receptor activity // traceable …	chr19:14258548-14316999 (-) // 97.96 // p13.12
11731997_at	-0.061152	0.0248718	0.126847	-0.0248718	-0.0323553	0.112139	0.932331	0.876593	1.00827	0.011885	1.00827	up	TRIM58	25893		0005622 // intracellular // inferred from electronic annotation	0008270 // zinc ion binding // inferred from electronic annotation /// 0046872 // metal ion binding // inferred from electronic annotation	chr1:248020471-248042611 (+) // 61.22 // q44
11725741_x_at	0.00913477	-0.0781951	-0.100487	0.311663	-0.00913477	0.116417	0.251	0.118998	-1.14565	-0.196164	1.14565	down	SMPDL3B	27293	0006685 // sphingomyelin catabolic process // inferred from electronic annotation /// 0008152 // metabolic process // inferred from electronic annotation	0005576 // extracellular region // inferred from electronic annotation /// 0005615 // extracellular space // inferred from electronic annotation	0004767 // sphingomyelin phosphodiesterase activity // inferred from electronic annotation /// 0016787 // hydrolase activity // inferred from electronic annotation /// 0016798 // hydrolase activity, acting on glycosyl bonds // inferred from electronic annotation	chr1:28261466-28285663 (+) // 94.1 // p35.3
11751294_a_at	0.00663567	0.123271	-0.107748	-0.206504	0.0132072	-0.0066359	0.656724	0.48704	1.05265	0.0740302	1.05265	up	ST6GALNAC5	81849	0006486 // protein glycosylation // inferred from electronic annotation /// 0006688 // glycosphingolipid biosynthetic process // inferred from sequence or structural similarity /// 0006688 // glycosphingolipid biosynthetic process // inferred from electronic annotation /// 0009312 // oligosaccharide biosynthetic process // inferred from sequence or structural similarity /// 0009312 // oligosaccha…	0000139 // Golgi membrane // inferred from electronic annotation /// 0005794 // Golgi apparatus // inferred from electronic annotation /// 0016020 // membrane // inferred from electronic annotation /// 0016021 // integral to membrane // inferred from electronic annotation /// 0030173 // integral to Golgi membrane // inferred from electronic annotation	0001665 // alpha-N-acetylgalactosaminide alpha-2,6-sialyltransferase activity // inferred from sequence or structural similarity /// 0001665 // alpha-N-acetylgalactosaminide alpha-2,6-sialyltransferase activity // inferred from electronic annotation /// 0008373 // sialyltransferase activity // inferred from sequence or structural similarity /// 0008373 // sialyltransferase activity // inferred fr…	chr1:77333170-77529522 (+) // 81.07 // p31.1
11717275_s_at	0.00729847	0.0491972	0.054039	-0.0472899	-0.00729847	-0.0591173	0.080575	0.0257573	1.05318	0.0747468	1.05318	up	COL5A1	1289	0001568 // blood vessel development // inferred from electronic annotation /// 0003007 // heart morphogenesis // inferred from electronic annotation /// 0007155 // cell adhesion // inferred from mutant phenotype /// 0007411 // axon guidance // traceable author statement /// 0016477 // cell migration // inferred from mutant phenotype /// 0030199 // collagen fibril organization // inferred from mut…	0005576 // extracellular region // traceable author statement /// 0005576 // extracellular region // inferred from electronic annotation /// 0005578 // proteinaceous extracellular matrix // inferred from electronic annotation /// 0005581 // collagen // inferred from electronic annotation /// 0005588 // collagen type V // inferred from mutant phenotype /// 0005588 // collagen type V // traceable a…	0005178 // integrin binding // non-traceable author statement /// 0005201 // extracellular matrix structural constituent // inferred from electronic annotation /// 0008201 // heparin binding // inferred from direct assay /// 0008201 // heparin binding // inferred from electronic annotation /// 0043394 // proteoglycan binding // inferred from physical interaction /// 0048407 // platelet-derived gr…	chr9:137533565-137736689 (+) // 98.38 // q34.3
11739947_a_at	0.0744908	0.0477431	0.157307	-0.139491	-0.0477431	-0.320687	0.10931	0.0388841	1.19955	0.262487	1.19955	up	PFKFB2	5208	0005975 // carbohydrate metabolic process // traceable author statement /// 0006000 // fructose metabolic process // traceable author statement /// 0006000 // fructose metabolic process // inferred from electronic annotation /// 0006003 // fructose 2,6-bisphosphate metabolic process // inferred from electronic annotation /// 0006006 // glucose metabolic process // traceable author statement /// 0…	0005737 // cytoplasm // inferred from electronic annotation /// 0005829 // cytosol // traceable author statement	0000166 // nucleotide binding // inferred from electronic annotation /// 0003824 // catalytic activity // inferred from electronic annotation /// 0003873 // 6-phosphofructo-2-kinase activity // inferred from direct assay /// 0003873 // 6-phosphofructo-2-kinase activity // inferred from electronic annotation /// 0003873 // 6-phosphofructo-2-kinase activity // traceable author statement /// 0004331…	chr1:207226592-207254369 (+) // 99.21 // q32.2
11752129_a_at	0.0409989	0.0193491	0.0366421	-0.0703649	-0.106369	-0.0193486	0.0667391	0.0200602	1.07006	0.0976909	1.07006	up	BIVM-ERCC5 /// ERCC5	100533467 /// 2073	0000718 // nucleotide-excision repair, DNA damage removal // traceable author statement /// 0006281 // DNA repair // traceable author statement /// 0006281 // DNA repair // inferred from electronic annotation /// 0006283 // transcription-coupled nucleotide-excision repair // inferred from mutant phenotype /// 0006283 // transcription-coupled nucleotide-excision repair // traceable author statemen…	0005634 // nucleus // inferred from direct assay /// 0005634 // nucleus // inferred from electronic annotation /// 0005654 // nucleoplasm // traceable author statement /// 0005675 // holo TFIIH complex // inferred from direct assay /// 0016591 // DNA-directed RNA polymerase II, holoenzyme // inferred from direct assay	0000405 // bubble DNA binding // inferred from direct assay /// 0003677 // DNA binding // inferred from electronic annotation /// 0003690 // double-stranded DNA binding // inferred from direct assay /// 0003697 // single-stranded DNA binding // inferred from direct assay /// 0003697 // single-stranded DNA binding // inferred from electronic annotation /// 0003824 // catalytic activity // inferred…	chr13:103498396-103524611 (+) // 97.64 // q33.1
11717129_s_at	-0.0992088	0.0266857	0.152433	-0.0388689	0.19703	-0.0266857	0.933619	0.878624	-1.01199	-0.0171883	1.01199	down	SAR1A	56681	0006184 // GTP catabolic process // non-traceable author statement /// 0006810 // transport // inferred from electronic annotation /// 0006886 // intracellular protein transport // inferred from electronic annotation /// 0006888 // ER to Golgi vesicle-mediated transport // non-traceable author statement /// 0015031 // protein transport // inferred from electronic annotation /// 0016192 // vesicle…	0005622 // intracellular // inferred from electronic annotation /// 0005737 // cytoplasm // non-traceable author statement /// 0005783 // endoplasmic reticulum // inferred from direct assay /// 0005783 // endoplasmic reticulum // inferred from electronic annotation /// 0005794 // Golgi apparatus // inferred from electronic annotation /// 0016529 // sarcoplasmic reticulum // inferred from electron…	0000166 // nucleotide binding // inferred from electronic annotation /// 0003924 // GTPase activity // non-traceable author statement /// 0005525 // GTP binding // inferred from electronic annotation	chr10:71909325-71930279 (-) // 84.52 // q22.1
11740589_s_at	-0.271193	-0.380883	-0.251265	0.251265	0.378104	0.369966	0.00501137	0.000383601	-1.5521	-0.634225	1.5521	down	RYK	6259	0006468 // protein phosphorylation // inferred from direct assay /// 0006468 // protein phosphorylation // inferred from electronic annotation /// 0007165 // signal transduction // traceable author statement /// 0007409 // axonogenesis // inferred from electronic annotation /// 0007411 // axon guidance // inferred from sequence or structural similarity /// 0007411 // axon guidance // inferred fro…	0005624 // membrane fraction // inferred from electronic annotation /// 0005634 // nucleus // inferred from sequence or structural similarity /// 0005634 // nucleus // inferred from electronic annotation /// 0005737 // cytoplasm // inferred from sequence or structural similarity /// 0005737 // cytoplasm // inferred from electronic annotation /// 0005886 // plasma membrane // inferred from electro…	0000166 // nucleotide binding // inferred from electronic annotation /// 0004672 // protein kinase activity // inferred from electronic annotation /// 0004713 // protein tyrosine kinase activity // inferred from direct assay /// 0004713 // protein tyrosine kinase activity // inferred from electronic annotation /// 0004714 // transmembrane receptor protein tyrosine kinase activity // inferred from…	chr3:133875977-133969586 (-) // 92.38 // q22.2
11715690_x_at	0.45484	0.483792	0.527487	-0.501467	-0.567196	-0.454839	0.00120587	1.36956e-05	1.99521	0.99654	1.99521	up	CD164	8763	0006955 // immune response // traceable author statement /// 0007155 // cell adhesion // inferred from direct assay /// 0007155 // cell adhesion // inferred from electronic annotation /// 0007155 // cell adhesion // traceable author statement /// 0007157 // heterophilic cell-cell adhesion // inferred from direct assay /// 0007162 // negative regulation of cell adhesion // non-traceable author sta…	0005576 // extracellular region // inferred from electronic annotation /// 0005764 // lysosome // inferred from direct assay /// 0005764 // lysosome // inferred from electronic annotation /// 0005765 // lysosomal membrane // inferred from electronic annotation /// 0005768 // endosome // inferred from direct assay /// 0005768 // endosome // inferred from electronic annotation /// 0005886 // plasma…	0005515 // protein binding // inferred from physical interaction	chr6:109687716-109703978 (-) // 97.26 // q21
11741555_s_at	0.210515	0.271917	0.207382	-0.312782	-0.207382	-0.276381	0.00340795	0.000187079	1.40976	0.495453	1.40976	up	LIPA /// LOC100507575	100507575 /// 3988	0000902 // cell morphogenesis // inferred from electronic annotation /// 0001816 // cytokine production // inferred from electronic annotation /// 0006629 // lipid metabolic process // inferred from electronic annotation /// 0006631 // fatty acid metabolic process // inferred from electronic annotation /// 0006954 // inflammatory response // inferred from electronic annotation /// 0008283 // cell…	0005764 // lysosome // inferred from electronic annotation /// 0005764 // lysosome // traceable author statement	0004771 // sterol esterase activity // inferred from direct assay /// 0004771 // sterol esterase activity // inferred from electronic annotation /// 0016298 // lipase activity // inferred from direct assay /// 0016298 // lipase activity // inferred from electronic annotation /// 0016787 // hydrolase activity // inferred from electronic annotation /// 0016788 // hydrolase activity, acting on ester…	chr10:90973327-91011660 (-) // 97.23 // q23.31
11758631_s_at	-0.0359392	0.0315738	-0.0131645	0.18654	-0.0536819	0.0131645	0.670297	0.503676	-1.03851	-0.0545174	1.03851	down	FOXO4	4303	0000080 // G1 phase of mitotic cell cycle // inferred from direct assay /// 0006351 // transcription, DNA-dependent // inferred from electronic annotation /// 0006355 // regulation of transcription, DNA-dependent // inferred from direct assay /// 0006355 // regulation of transcription, DNA-dependent // inferred from electronic annotation /// 0006366 // transcription from RNA polymerase II promote…	0005634 // nucleus // inferred from direct assay /// 0005634 // nucleus // inferred from electronic annotation /// 0005654 // nucleoplasm // traceable author statement /// 0005667 // transcription factor complex // not recorded /// 0005737 // cytoplasm // inferred from direct assay /// 0005737 // cytoplasm // inferred from electronic annotation /// 0005829 // cytosol // inferred from direct assay…	0003677 // DNA binding // inferred from direct assay /// 0003677 // DNA binding // inferred from electronic annotation /// 0003690 // double-stranded DNA binding // not recorded /// 0003700 // sequence-specific DNA binding transcription factor activity // inferred from direct assay /// 0003700 // sequence-specific DNA binding transcription factor activity // inferred from electronic annotation //…	chrX:70321367-70323384 (+) // 98.84 // q13.1
11744193_x_at	0.00949192	-0.00949192	0.029542	-0.0782747	0.072545	-0.0353537	0.776554	0.637596	1.01645	0.0235417	1.01645	up	SUMO1	7341	0006281 // DNA repair // traceable author statement /// 0006355 // regulation of transcription, DNA-dependent // inferred from electronic annotation /// 0016925 // protein sumoylation // inferred from direct assay /// 0016925 // protein sumoylation // inferred from electronic annotation /// 0019221 // cytokine-mediated signaling pathway // traceable author statement /// 0031334 // positive regula…	0005634 // nucleus // inferred from direct assay /// 0005634 // nucleus // inferred from electronic annotation /// 0005634 // nucleus // traceable author statement /// 0005643 // nuclear pore // traceable author statement /// 0005654 // nucleoplasm // traceable author statement /// 0005737 // cytoplasm // inferred from electronic annotation /// 0016020 // membrane // inferred from electronic anno…	0005515 // protein binding // inferred from physical interaction /// 0008134 // transcription factor binding // inferred from electronic annotation /// 0019789 // SUMO ligase activity // inferred from electronic annotation /// 0031625 // ubiquitin protein ligase binding // inferred from physical interaction	chr2:203070904-203103322 (-) // 91.91 // q33.1
11761061_at	-0.262046	-0.242354	-0.336299	0.365786	0.314002	0.242354	0.00361738	0.000212964	-1.50276	-0.587613	1.50276	down	UQCRC1	7384	0006119 // oxidative phosphorylation // traceable author statement /// 0006122 // mitochondrial electron transport, ubiquinol to cytochrome c // inferred from electronic annotation /// 0006508 // proteolysis // inferred from electronic annotation /// 0009060 // aerobic respiration // traceable author statement /// 0014823 // response to activity // inferred from electronic annotation /// 0022900 …	0005739 // mitochondrion // inferred from direct assay /// 0005739 // mitochondrion // inferred from electronic annotation /// 0005743 // mitochondrial inner membrane // traceable author statement /// 0005743 // mitochondrial inner membrane // inferred from electronic annotation /// 0005746 // mitochondrial respiratory chain // traceable author statement /// 0005750 // mitochondrial respiratory c…	0003824 // catalytic activity // inferred from electronic annotation /// 0004222 // metalloendopeptidase activity // inferred from electronic annotation /// 0008121 // ubiquinol-cytochrome-c reductase activity // traceable author statement /// 0008270 // zinc ion binding // inferred from electronic annotation /// 0032403 // protein complex binding // inferred from electronic annotation /// 004687…	chr3:48641403-48647069 (-) // 99.38 // p21.31
11751683_a_at	0.00242949	0.248361	0.178679	-0.161847	-0.0114956	-0.00242901	0.199618	0.0874834	1.15009	0.201747	1.15009	up	RAB11A	8766	0000910 // cytokinesis // inferred from mutant phenotype /// 0006184 // GTP catabolic process // inferred from direct assay /// 0006810 // transport // inferred from electronic annotation /// 0006833 // water transport // traceable author statement /// 0007049 // cell cycle // inferred from electronic annotation /// 0007264 // small GTPase mediated signal transduction // inferred from electronic …	0005739 // mitochondrion // inferred from electronic annotation /// 0005768 // endosome // inferred from electronic annotation /// 0005802 // trans-Golgi network // inferred from direct assay /// 0005886 // plasma membrane // inferred from electronic annotation /// 0016020 // membrane // inferred from electronic annotation /// 0030133 // transport vesicle // inferred from electronic annotation //…	0000166 // nucleotide binding // inferred from electronic annotation /// 0003924 // GTPase activity // inferred from direct assay /// 0005515 // protein binding // inferred from physical interaction /// 0005525 // GTP binding // inferred from electronic annotation /// 0019905 // syntaxin binding // non-traceable author statement	chr15:66161793-66180585 (+) // 99.8 // q22.31
11738815_at	-0.125382	0.0396407	-0.0544949	-0.0396407	0.0747705	0.0767651	0.416581	0.24262	-1.05998	-0.0840436	1.05998	down	EGFR	1956	0000165 // MAPK cascade // non-traceable author statement /// 0000186 // activation of MAPKK activity // non-traceable author statement /// 0000902 // cell morphogenesis // inferred from electronic annotation /// 0001503 // ossification // non-traceable author statement /// 0001892 // embryonic placenta development // inferred from electronic annotation /// 0001942 // hair follicle development //…	0000139 // Golgi membrane // inferred from electronic annotation /// 0005576 // extracellular region // inferred from electronic annotation /// 0005615 // extracellular space // non-traceable author statement /// 0005622 // intracellular // inferred from electronic annotation /// 0005634 // nucleus // inferred from direct assay /// 0005634 // nucleus // inferred from electronic annotation /// 000…	0000166 // nucleotide binding // inferred from electronic annotation /// 0003690 // double-stranded DNA binding // non-traceable author statement /// 0004672 // protein kinase activity // inferred from electronic annotation /// 0004709 // MAP kinase kinase kinase activity // non-traceable author statement /// 0004713 // protein tyrosine kinase activity // inferred from direct assay /// 0004713 //…	chr7:55086724-55238738 (+) // 96.65 // p11.2
11753382_a_at	-0.109087	-0.161157	-0.0725236	0.0725236	0.124761	0.133286	0.0140513	0.00216822	-1.16833	-0.224446	1.16833	down	ZC4H2	55906			0046872 // metal ion binding // inferred from electronic annotation	chrX:64137300-64196330 (-) // 100.0 // q11.2
11732621_a_at	0.0510254	-0.0213518	0.0724058	0.0213523	-0.0244031	-0.0324025	0.409206	0.236419	1.03229	0.0458443	1.03229	up	CRB3	92359	0034329 // cell junction assembly // traceable author statement /// 0045216 // cell-cell junction organization // traceable author statement /// 0070830 // tight junction assembly // traceable author statement /// 0072659 // protein localization in plasma membrane // inferred from direct assay	0005886 // plasma membrane // traceable author statement /// 0005886 // plasma membrane // inferred from electronic annotation /// 0005923 // tight junction // inferred from electronic annotation /// 0016020 // membrane // inferred from electronic annotation /// 0016021 // integral to membrane // inferred from electronic annotation /// 0016324 // apical plasma membrane // inferred from electronic…	0017124 // SH3 domain binding // inferred from physical interaction /// 0019904 // protein domain specific binding // inferred from physical interaction	chr19:6464248-6467228 (+) // 96.64 // p13.3
11726910_x_at	-0.266764	-0.136085	-0.214925	0.136085	0.235243	0.148124	0.0112067	0.00152542	-1.30051	-0.379075	1.30051	down	MRI1	84245	0000096 // sulfur amino acid metabolic process // traceable author statement /// 0006595 // polyamine metabolic process // traceable author statement /// 0008652 // cellular amino acid biosynthetic process // inferred from electronic annotation /// 0009086 // methionine biosynthetic process // inferred from electronic annotation /// 0019509 // L-methionine salvage from methylthioadenosine // not …	0005634 // nucleus // inferred from electronic annotation /// 0005737 // cytoplasm // not recorded /// 0005737 // cytoplasm // inferred from electronic annotation /// 0005829 // cytosol // traceable author statement /// 0042995 // cell projection // inferred from electronic annotation	0016853 // isomerase activity // inferred from electronic annotation /// 0042802 // identical protein binding // inferred from physical interaction /// 0046523 // S-methyl-5-thioribose-1-phosphate isomerase activity // not recorded /// 0046523 // S-methyl-5-thioribose-1-phosphate isomerase activity // inferred from electronic annotation	chr19:13875361-13885095 (+) // 38.97 // p13.2
11729067_a_at	0.200349	-0.00716305	0.00716305	0.0623651	-0.0623655	-0.0192814	0.572072	0.391388	1.05206	0.0732105	1.05206	up	PM20D1	148811	0006508 // proteolysis // inferred from electronic annotation /// 0008152 // metabolic process // inferred from electronic annotation	0005576 // extracellular region // inferred from electronic annotation	0008233 // peptidase activity // inferred from electronic annotation /// 0016787 // hydrolase activity // inferred from electronic annotation /// 0046872 // metal ion binding // inferred from electronic annotation	chr1:205797153-205819270 (-) // 94.85 // q32.1
11735923_x_at	0.109548	-0.177023	0.0149231	-0.0149231	0.0849772	-0.117065	0.993719	0.986487	-1.00128	-0.00184711	1.00128	down	AMELY	266	0007275 // multicellular organismal development // inferred from electronic annotation /// 0031214 // biomineral tissue development // inferred from electronic annotation	0005576 // extracellular region // inferred from electronic annotation /// 0005578 // proteinaceous extracellular matrix // inferred from electronic annotation /// 0044420 // extracellular matrix part // inferred by curator	0030345 // structural constituent of tooth enamel // inferred from direct assay	chrY:6733958-6742068 (-) // 100.0 // p11.2
11715838_a_at	0.148595	0.0779123	0.113649	-0.0958757	-0.0779123	-0.0983505	0.00683211	0.000674566	1.15197	0.204098	1.15197	up	NEU1	4758	0006665 // sphingolipid metabolic process // traceable author statement /// 0006687 // glycosphingolipid metabolic process // traceable author statement /// 0008152 // metabolic process // inferred from electronic annotation /// 0044281 // small molecule metabolic process // traceable author statement	0005764 // lysosome // traceable author statement /// 0005764 // lysosome // inferred from electronic annotation /// 0005765 // lysosomal membrane // inferred from electronic annotation /// 0005886 // plasma membrane // inferred from electronic annotation /// 0016020 // membrane // inferred from electronic annotation /// 0016023 // cytoplasmic membrane-bounded vesicle // inferred from electronic …	0004308 // exo-alpha-sialidase activity // traceable author statement /// 0004308 // exo-alpha-sialidase activity // inferred from electronic annotation /// 0016787 // hydrolase activity // inferred from electronic annotation /// 0016798 // hydrolase activity, acting on glycosyl bonds // inferred from electronic annotation /// 0052794 // exo-alpha-(2->3)-sialidase activity // inferred from electr…	chr6:31826829-31830709 (-) // 98.05 // p21.33
11724977_a_at	0.125778	-0.0279732	-0.260164	0.0279732	-0.0826087	0.0435681	0.816654	0.693516	-1.03557	-0.0504306	1.03557	down	ITGB4	3691	0007154 // cell communication // inferred from electronic annotation /// 0007155 // cell adhesion // non-traceable author statement /// 0007155 // cell adhesion // inferred from electronic annotation /// 0007160 // cell-matrix adhesion // inferred from electronic annotation /// 0007229 // integrin-mediated signaling pathway // inferred from electronic annotation /// 0007275 // multicellular organ…	0005604 // basement membrane // inferred from electronic annotation /// 0005886 // plasma membrane // inferred from direct assay /// 0005886 // plasma membrane // traceable author statement /// 0008305 // integrin complex // inferred from electronic annotation /// 0008305 // integrin complex // traceable author statement /// 0009925 // basal plasma membrane // inferred from electronic annotation …	0004872 // receptor activity // inferred from electronic annotation /// 0005102 // receptor binding // inferred from electronic annotation /// 0005515 // protein binding // inferred from physical interaction	chr17:73720775-73753899 (+) // 97.34 // q25.1
11727630_s_at	-0.0108719	-0.101767	0.0108719	0.0894537	-0.0242958	0.181475	0.318822	0.166626	-1.08383	-0.116133	1.08383	down	APBA2	321	0001701 // in utero embryonic development // inferred from electronic annotation /// 0006810 // transport // inferred from electronic annotation /// 0007399 // nervous system development // traceable author statement /// 0007626 // locomotory behavior // inferred from electronic annotation /// 0015031 // protein transport // inferred from electronic annotation /// 0035264 // multicellular organis…	0005886 // plasma membrane // inferred from electronic annotation	0001540 // beta-amyloid binding // inferred from electronic annotation /// 0005515 // protein binding // inferred from physical interaction	chr15:29131174-29410518 (+) // 97.63 // q13.1
11721492_a_at	-0.156345	0.0184271	-0.0425937	0.0702922	-0.0184274	0.082264	0.30554	0.15675	-1.07541	-0.10488	1.07541	down	ANKRD7	56311	0008584 // male gonad development // traceable author statement			chr7:117864158-117882761 (+) // 77.6 // q31.31
11745824_x_at	0.0100861	0.0454536	0.00599623	-0.0059967	-0.166997	-0.00798416	0.381235	0.214131	1.05763	0.0808379	1.05763	up	ACAA1	30	0000038 // very long-chain fatty acid metabolic process // inferred from mutant phenotype /// 0006629 // lipid metabolic process // inferred from electronic annotation /// 0006631 // fatty acid metabolic process // inferred from electronic annotation /// 0006635 // fatty acid beta-oxidation // inferred from mutant phenotype /// 0008152 // metabolic process // inferred from electronic annotation /…	0005777 // peroxisome // inferred from direct assay /// 0005777 // peroxisome // inferred from electronic annotation /// 0005782 // peroxisomal matrix // traceable author statement /// 0043231 // intracellular membrane-bounded organelle // inferred from direct assay	0003824 // catalytic activity // inferred from electronic annotation /// 0003988 // acetyl-CoA C-acyltransferase activity // inferred from electronic annotation /// 0005515 // protein binding // inferred from physical interaction /// 0016401 // palmitoyl-CoA oxidase activity // inferred from mutant phenotype /// 0016740 // transferase activity // inferred from electronic annotation /// 0016746 //…	chr3:38164206-38178628 (-) // 96.78 // p22.2
11753172_a_at	-0.0572286	0.000342369	-0.000342369	-0.0285034	0.0292497	0.210052	0.475883	0.295742	-1.06389	-0.0893423	1.06389	down	GRB7	2886	0007165 // signal transduction // inferred from electronic annotation /// 0007173 // epidermal growth factor receptor signaling pathway // traceable author statement /// 0007596 // blood coagulation // traceable author statement /// 0017148 // negative regulation of translation // inferred from sequence or structural similarity /// 0017148 // negative regulation of translation // inferred from el…	0005737 // cytoplasm // inferred from electronic annotation /// 0005829 // cytosol // inferred from direct assay /// 0005829 // cytosol // traceable author statement /// 0005886 // plasma membrane // inferred from electronic annotation /// 0005925 // focal adhesion // inferred from direct assay /// 0005925 // focal adhesion // inferred from electronic annotation /// 0010494 // cytoplasmic stress …	0003723 // RNA binding // inferred from electronic annotation /// 0004872 // receptor activity // inferred from electronic annotation /// 0005070 // SH3/SH2 adaptor activity // traceable author statement /// 0005515 // protein binding // inferred from physical interaction /// 0005543 // phospholipid binding // inferred from electronic annotation /// 0008289 // lipid binding // inferred from elect…	chr17:37894558-37900857 (+) // 99.74 // q12
11760649_a_at	-0.0205503	-0.0120468	-0.0937328	0.0120468	0.0739675	0.0781965	0.121598	0.0449299	-1.06943	-0.0968469	1.06943	down	MKNK1	8569	0006417 // regulation of translation // inferred from electronic annotation /// 0006468 // protein phosphorylation // inferred from direct assay /// 0006468 // protein phosphorylation // inferred from electronic annotation /// 0007243 // intracellular protein kinase cascade // inferred from direct assay /// 0008543 // fibroblast growth factor receptor signaling pathway // traceable author stateme…	0005634 // nucleus // inferred from electronic annotation /// 0005737 // cytoplasm // inferred from electronic annotation /// 0005829 // cytosol // traceable author statement	0000166 // nucleotide binding // inferred from electronic annotation /// 0004672 // protein kinase activity // inferred from electronic annotation /// 0004674 // protein serine/threonine kinase activity // inferred from direct assay /// 0004674 // protein serine/threonine kinase activity // inferred from electronic annotation /// 0005515 // protein binding // inferred from physical interaction //…	chr1:47023089-47082515 (-) // 99.93 // p33
11738270_a_at	0.00545812	-0.0518823	0.0346212	-0.0156145	-0.00545812	0.0658236	0.769627	0.628976	-1.01315	-0.0188513	1.01315	down	SERP2	387923	0006810 // transport // inferred from electronic annotation /// 0015031 // protein transport // inferred from electronic annotation	0005783 // endoplasmic reticulum // inferred from electronic annotation /// 0005789 // endoplasmic reticulum membrane // inferred from electronic annotation /// 0016020 // membrane // inferred from electronic annotation /// 0016021 // integral to membrane // inferred from electronic annotation		chr13:44947886-44971849 (+) // 91.7 // q14.11
11735541_at	0.347781	-0.144156	0.16468	0.0432539	-0.0432541	-0.224728	0.474125	0.294069	1.14685	0.197678	1.14685	up	CCDC122	160857				chr13:44410490-44454599 (-) // 80.6 // q14.11
11745604_x_at	-0.0226645	0.137767	0.0379033	-0.349633	-0.389715	0.0226641	0.230288	0.106023	1.22255	0.289897	1.22255	up	NFKBIB	4793	0002224 // toll-like receptor signaling pathway // traceable author statement /// 0002755 // MyD88-dependent toll-like receptor signaling pathway // traceable author statement /// 0002756 // MyD88-independent toll-like receptor signaling pathway // traceable author statement /// 0006351 // transcription, DNA-dependent // traceable author statement /// 0007165 // signal transduction // traceable a…	0005634 // nucleus // inferred from electronic annotation /// 0005737 // cytoplasm // inferred from electronic annotation /// 0005829 // cytosol // traceable author statement /// 0005829 // cytosol // inferred from electronic annotation	0003713 // transcription coactivator activity // traceable author statement /// 0004871 // signal transducer activity // traceable author statement /// 0005515 // protein binding // inferred from physical interaction	chr19:39390672-39399458 (+) // 96.25 // q13.2
11754940_s_at	-0.0857182	-0.0402555	-0.0917349	0.0402555	0.302329	0.13418	0.115258	0.0417981	-1.17405	-0.231491	1.17405	down	TSN	7247	0006310 // DNA recombination // traceable author statement /// 0090305 // nucleic acid phosphodiester bond hydrolysis // inferred from electronic annotation	0005634 // nucleus // inferred from electronic annotation /// 0005634 // nucleus // traceable author statement /// 0005737 // cytoplasm // inferred from electronic annotation	0003677 // DNA binding // traceable author statement /// 0003677 // DNA binding // inferred from electronic annotation /// 0003723 // RNA binding // inferred from electronic annotation /// 0003729 // mRNA binding // inferred from electronic annotation /// 0004518 // nuclease activity // inferred from electronic annotation /// 0004519 // endonuclease activity // inferred from electronic annotation…	chr2:122523605-122524869 (+) // 82.15 // q14.3
11734199_a_at	0.213552	0.14977	0.0347295	-0.298053	-0.104422	-0.0347295	0.116089	0.0422134	1.21287	0.278419	1.21287	up	ZNF844	284391	0006351 // transcription, DNA-dependent // inferred from electronic annotation /// 0006355 // regulation of transcription, DNA-dependent // inferred from electronic annotation	0005622 // intracellular // inferred from electronic annotation /// 0005634 // nucleus // inferred from electronic annotation	0003676 // nucleic acid binding // inferred from electronic annotation /// 0003677 // DNA binding // inferred from electronic annotation /// 0008270 // zinc ion binding // inferred from electronic annotation /// 0046872 // metal ion binding // inferred from electronic annotation	chr19:12175527-12191178 (+) // 67.75 // p13.2
11721375_a_at	0.301509	0.112384	-0.0113091	0.0113091	-0.147379	-0.209515	0.204555	0.0904027	1.1887	0.24939	1.1887	up	BCL2	596	0000082 // G1/S transition of mitotic cell cycle // inferred from electronic annotation /// 0000209 // protein polyubiquitination // inferred from direct assay /// 0000902 // cell morphogenesis // inferred from electronic annotation /// 0001101 // response to acid // inferred from electronic annotation /// 0001503 // ossification // inferred from electronic annotation /// 0001541 // ovarian folli…	0005622 // intracellular // inferred from electronic annotation /// 0005624 // membrane fraction // inferred from electronic annotation /// 0005634 // nucleus // inferred from direct assay /// 0005634 // nucleus // inferred from electronic annotation /// 0005737 // cytoplasm // inferred from direct assay /// 0005737 // cytoplasm // inferred from electronic annotation /// 0005739 // mitochondrion …	0002020 // protease binding // inferred from direct assay /// 0005515 // protein binding // inferred from physical interaction /// 0008134 // transcription factor binding // inferred from electronic annotation /// 0015267 // channel activity // inferred from direct assay /// 0019903 // protein phosphatase binding // inferred from electronic annotation /// 0031625 // ubiquitin protein ligase bindi…	chr18:60790581-60987019 (-) // 96.73 // q21.33
11715890_x_at	-0.074976	0.00784588	0.128836	-0.0544329	0.0583172	-0.00784588	0.861563	0.762369	1.01529	0.021889	1.01529	up	ATP5I	521	0006200 // ATP catabolic process // inferred from direct assay /// 0006754 // ATP biosynthetic process // inferred from electronic annotation /// 0006810 // transport // inferred from electronic annotation /// 0006811 // ion transport // inferred from electronic annotation /// 0015986 // ATP synthesis coupled proton transport // inferred from electronic annotation /// 0015992 // proton transport …	0000276 // mitochondrial proton-transporting ATP synthase complex, coupling factor F(o) // inferred from electronic annotation /// 0005739 // mitochondrion // inferred by curator /// 0005739 // mitochondrion // inferred from direct assay /// 0005739 // mitochondrion // inferred from electronic annotation /// 0005743 // mitochondrial inner membrane // traceable author statement /// 0005743 // mito…	0015078 // hydrogen ion transmembrane transporter activity // inferred from electronic annotation /// 0016887 // ATPase activity // inferred from direct assay /// 0022857 // transmembrane transporter activity // inferred by curator	chr4:666224-668127 (-) // 69.88 // p16.3
11741639_a_at	0.113222	0.048882	0.209964	-0.134543	-0.114754	-0.0488822	0.050994	0.0139606	1.16749	0.223415	1.16749	up	DIO2	1734	0001514 // selenocysteine incorporation // non-traceable author statement /// 0006590 // thyroid hormone generation // traceable author statement /// 0006590 // thyroid hormone generation // inferred from electronic annotation /// 0009409 // response to cold // inferred from electronic annotation /// 0032496 // response to lipopolysaccharide // inferred from electronic annotation /// 0034641 // c…	0005886 // plasma membrane // traceable author statement /// 0016020 // membrane // inferred by curator /// 0016020 // membrane // inferred from electronic annotation /// 0016021 // integral to membrane // inferred from electronic annotation	0004800 // thyroxine 5'-deiodinase activity // inferred from direct assay /// 0004800 // thyroxine 5'-deiodinase activity // traceable author statement /// 0004800 // thyroxine 5'-deiodinase activity // inferred from electronic annotation /// 0008430 // selenium binding // inferred by curator /// 0008430 // selenium binding // traceable author statement /// 0016491 // oxidoreductase activity // i…	chr14:80663869-80677843 (-) // 97.08 // q31.1
11737705_s_at	0.0721421	0.0136104	-0.00488949	0.00488949	-0.0678811	-0.108232	0.230619	0.106217	1.05997	0.0840288	1.05997	up	LOC441956	441956				chr21:15051592-15053459 (-) // 94.97 // q11.2
11745173_a_at	0.260841	0.292749	0.296241	-0.41452	-0.287257	-0.260841	0.00390749	0.000243878	1.52008	0.604149	1.52008	up	ATF6	22926	0006351 // transcription, DNA-dependent // inferred from electronic annotation /// 0006355 // regulation of transcription, DNA-dependent // inferred from electronic annotation /// 0006357 // regulation of transcription from RNA polymerase II promoter // traceable author statement /// 0006457 // protein folding // traceable author statement /// 0006950 // response to stress // traceable author sta…	0000139 // Golgi membrane // traceable author statement /// 0005634 // nucleus // traceable author statement /// 0005634 // nucleus // inferred from electronic annotation /// 0005635 // nuclear envelope // traceable author statement /// 0005654 // nucleoplasm // traceable author statement /// 0005783 // endoplasmic reticulum // inferred from electronic annotation /// 0005789 // endoplasmic reticu…	0003677 // DNA binding // inferred from electronic annotation /// 0003700 // sequence-specific DNA binding transcription factor activity // inferred from electronic annotation /// 0003700 // sequence-specific DNA binding transcription factor activity // traceable author statement /// 0003713 // transcription coactivator activity // traceable author statement /// 0005515 // protein binding // infe…	chr1:161736044-161835750 (+) // 76.51 // q23.3
11743650_s_at	-0.395082	-0.361826	-0.093605	0.093605	0.386301	0.166288	0.0626306	0.0184056	-1.41314	-0.498903	1.41314	down	DEK	7913	0006357 // regulation of transcription from RNA polymerase II promoter // traceable author statement /// 0006366 // transcription from RNA polymerase II promoter // traceable author statement /// 0007165 // signal transduction // traceable author statement /// 0016568 // chromatin modification // inferred from electronic annotation /// 0019079 // viral genome replication // traceable author state…	0005634 // nucleus // inferred from direct assay /// 0005634 // nucleus // inferred from electronic annotation /// 0005634 // nucleus // traceable author statement	0003676 // nucleic acid binding // inferred from electronic annotation /// 0003677 // DNA binding // inferred from electronic annotation /// 0042393 // histone binding // inferred from direct assay	chr6:18224247-18265054 (-) // 96.95 // p22.3
11722908_a_at	-0.0354357	0.0354357	0.054898	-0.0746431	-0.296269	0.0811758	0.547943	0.366434	1.08288	0.114878	1.08288	up	KLHL13	90293	0000910 // cytokinesis // inferred from mutant phenotype /// 0007049 // cell cycle // inferred from electronic annotation /// 0007067 // mitosis // inferred from electronic annotation /// 0016567 // protein ubiquitination // inferred from direct assay /// 0016567 // protein ubiquitination // inferred from electronic annotation /// 0051301 // cell division // inferred from electronic annotation	0031463 // Cul3-RING ubiquitin ligase complex // inferred from direct assay	0004842 // ubiquitin-protein ligase activity // inferred from direct assay	chrX:117031775-117107760 (-) // 96.61 // q24
11736322_a_at	-0.047399	-0.18426	0.131803	-0.0863624	0.0913901	0.047399	0.791187	0.656961	-1.03581	-0.0507612	1.03581	down	BAIAP3	8938	0007186 // G-protein coupled receptor signaling pathway // inferred from physical interaction /// 0007269 // neurotransmitter secretion // traceable author statement		0008022 // protein C-terminus binding // traceable author statement	chr16:1384504-1399440 (+) // 97.1 // p13.3
11727575_a_at	-0.727488	-0.341491	-0.133193	0.133193	0.563602	0.190597	0.0991577	0.0341091	-1.62059	-0.696521	1.62059	down	TMEM237	65062	0030030 // cell projection organization // inferred from electronic annotation /// 0030111 // regulation of Wnt receptor signaling pathway // inferred from mutant phenotype /// 0030111 // regulation of Wnt receptor signaling pathway // inferred from electronic annotation /// 0042384 // cilium assembly // inferred from mutant phenotype /// 0042384 // cilium assembly // inferred from electronic ann…	0005929 // cilium // inferred from electronic annotation /// 0016020 // membrane // inferred from electronic annotation /// 0016021 // integral to membrane // inferred from electronic annotation /// 0035869 // ciliary transition zone // inferred from direct assay /// 0035869 // ciliary transition zone // inferred from electronic annotation /// 0042995 // cell projection // inferred from electroni…		chr2:202484910-202507686 (-) // 72.55 // q33.1
11752260_a_at	0.12176	-0.0359638	-0.386138	0.140307	0.0359638	-0.247501	0.826189	0.707701	-1.05436	-0.0763707	1.05436	down	TMC3	342125		0016020 // membrane // inferred from electronic annotation /// 0016021 // integral to membrane // inferred from electronic annotation		chr15:81629982-81666497 (-) // 93.69 // q25.1
11745069_a_at	-0.0282054	0.0282054	0.176214	-0.195357	0.185825	-0.0992207	0.670875	0.504457	1.06806	0.0949889	1.06806	up	C5orf44	80006				chr5:64958926-64961899 (+) // 89.97 // q12.3
11748282_a_at	-0.277351	-0.30224	-0.202644	0.215067	0.361136	0.202644	0.00821049	0.00091405	-1.43431	-0.520361	1.43431	down	PPP3CB	5532	0006468 // protein phosphorylation // inferred from sequence or structural similarity /// 0006470 // protein dephosphorylation // inferred from sequence or structural similarity /// 0007165 // signal transduction // non-traceable author statement /// 0007612 // learning // traceable author statement /// 0007613 // memory // traceable author statement /// 0016311 // dephosphorylation // traceable …	0005829 // cytosol // traceable author statement /// 0005886 // plasma membrane // inferred from sequence or structural similarity /// 0005955 // calcineurin complex // inferred from direct assay	0000166 // nucleotide binding // inferred from electronic annotation /// 0004721 // phosphoprotein phosphatase activity // inferred from electronic annotation /// 0004722 // protein serine/threonine phosphatase activity // non-traceable author statement /// 0005509 // calcium ion binding // inferred from direct assay /// 0005516 // calmodulin binding // inferred from direct assay /// 0005516 // c…	chr10:75196996-75226245 (-) // 98.36 // q22.2
11728165_a_at	-0.0484514	-0.0867224	0.132202	0.0374231	0.0719805	-0.0374234	0.856975	0.755244	-1.01747	-0.0249841	1.01747	down	SPINLW1 /// SPINLW1-WFDC6	100526773 /// 57119	0006508 // proteolysis // inferred from electronic annotation /// 0010466 // negative regulation of peptidase activity // inferred from electronic annotation	0005576 // extracellular region // inferred from electronic annotation	0004867 // serine-type endopeptidase inhibitor activity // inferred from electronic annotation /// 0008233 // peptidase activity // inferred from electronic annotation /// 0030414 // peptidase inhibitor activity // inferred from electronic annotation	chr20:44169549-44175016 (-) // 46.5 // q13.12
11760927_a_at	0.167819	0.0493479	-0.0493479	-0.112552	-0.109669	0.0881977	0.51433	0.332807	1.07223	0.100614	1.07223	up	LRCH3	84859		0005576 // extracellular region // inferred from electronic annotation		chr3:197518109-197610643 (+) // 99.4 // q29
11762829_at	-0.0135813	-0.0189977	0.332438	0.0135813	-0.0916886	0.0264769	0.572391	0.391713	1.0846	0.117163	1.0846	up	LOC100506242	100506242				chr1:180138711-180139938 (+) // 98.94 // q25.2
11725481_a_at	0.22575	-0.0195694	0.0195694	0.170769	-0.0820804	-0.113687	0.681564	0.517392	1.05965	0.0835829	1.05965	up	CD27	939	0006915 // apoptotic process // inferred from electronic annotation /// 0006916 // anti-apoptosis // inferred from direct assay /// 0006916 // anti-apoptosis // inferred from sequence or structural similarity /// 0006916 // anti-apoptosis // inferred from electronic annotation /// 0006917 // induction of apoptosis // inferred from direct assay /// 0006917 // induction of apoptosis // inferred fro…	0005576 // extracellular region // non-traceable author statement /// 0005624 // membrane fraction // inferred from electronic annotation /// 0005887 // integral to plasma membrane // non-traceable author statement /// 0009897 // external side of plasma membrane // inferred from electronic annotation /// 0009986 // cell surface // inferred from electronic annotation /// 0016020 // membrane // inf…	0004872 // receptor activity // inferred from electronic annotation /// 0004888 // transmembrane signaling receptor activity // non-traceable author statement /// 0005515 // protein binding // inferred from physical interaction /// 0043027 // cysteine-type endopeptidase inhibitor activity involved in apoptotic process // inferred from direct assay	chr12:6554005-6560879 (+) // 98.05 // p13.31
11747748_a_at	0.0649381	0.348382	0.185067	-0.272162	-0.140441	-0.0649381	0.0778231	0.0245703	1.28222	0.358643	1.28222	up	ETV1	2115	0006351 // transcription, DNA-dependent // inferred from electronic annotation /// 0006355 // regulation of transcription, DNA-dependent // traceable author statement /// 0006355 // regulation of transcription, DNA-dependent // inferred from electronic annotation /// 0006366 // transcription from RNA polymerase II promoter // traceable author statement /// 0048935 // peripheral nervous system neu…	0005634 // nucleus // inferred from electronic annotation	0003677 // DNA binding // inferred from electronic annotation /// 0003700 // sequence-specific DNA binding transcription factor activity // inferred from electronic annotation /// 0003700 // sequence-specific DNA binding transcription factor activity // traceable author statement /// 0005515 // protein binding // inferred from physical interaction /// 0043565 // sequence-specific DNA binding // i…	chr7:13935307-14026086 (-) // 98.49 // p21.2
11753489_a_at	-0.284955	-0.216163	-0.0585766	0.0585756	0.20329	0.0906925	0.0645053	0.0191581	-1.23463	-0.304084	1.23463	down	EED	8726	0006349 // regulation of gene expression by genetic imprinting // inferred from electronic annotation /// 0006351 // transcription, DNA-dependent // inferred from electronic annotation /// 0006355 // regulation of transcription, DNA-dependent // inferred from electronic annotation /// 0016568 // chromatin modification // inferred from electronic annotation /// 0016571 // histone methylation // in…	0001739 // sex chromatin // inferred from electronic annotation /// 0005634 // nucleus // non-traceable author statement /// 0005634 // nucleus // inferred from electronic annotation /// 0005694 // chromosome // inferred from electronic annotation /// 0035098 // ESC/E(Z) complex // inferred from direct assay /// 0035098 // ESC/E(Z) complex // inferred from electronic annotation /// 0045120 // pro…	0003682 // chromatin binding // inferred from electronic annotation /// 0005515 // protein binding // inferred from physical interaction /// 0042054 // histone methyltransferase activity // inferred from direct assay /// 0042802 // identical protein binding // inferred from physical interaction	chr11:85956265-85988054 (+) // 99.75 // q14.2
11736030_a_at	-0.323872	-0.294031	-0.339275	0.294031	0.334417	0.375694	0.00130586	1.74054e-05	-1.57328	-0.653774	1.57328	down	SLC16A3	9123	0006090 // pyruvate metabolic process // traceable author statement /// 0006810 // transport // inferred from electronic annotation /// 0007596 // blood coagulation // traceable author statement /// 0015711 // organic anion transport // inferred from electronic annotation /// 0015718 // monocarboxylic acid transport // traceable author statement /// 0044281 // small molecule metabolic process // …	0005624 // membrane fraction // traceable author statement /// 0005886 // plasma membrane // inferred from direct assay /// 0005886 // plasma membrane // traceable author statement /// 0005886 // plasma membrane // inferred from electronic annotation /// 0005887 // integral to plasma membrane // traceable author statement /// 0015629 // actin cytoskeleton // inferred from direct assay /// 0016020…	0008028 // monocarboxylic acid transmembrane transporter activity // traceable author statement /// 0015293 // symporter activity // inferred from electronic annotation /// 0015355 // secondary active monocarboxylate transmembrane transporter activity // inferred from electronic annotation	chr17:80193855-80197354 (+) // 93.66 // q25.3
11759273_x_at	0.151638	0.317682	0.0139217	-0.0139217	-0.424698	-0.17435	0.167905	0.0694156	1.28824	0.365404	1.28824	up	HIST1H2BC /// HIST1H2BE /// HIST1H2BF /// HIST1H2BG /// HIST1H2BI	8339 /// 8343 /// 8344 /// 8346 /// 8347	0006334 // nucleosome assembly // non-traceable author statement /// 0006334 // nucleosome assembly // inferred from electronic annotation /// 0042742 // defense response to bacterium // inferred from electronic annotation	0000786 // nucleosome // non-traceable author statement /// 0000786 // nucleosome // inferred from electronic annotation /// 0005634 // nucleus // inferred from electronic annotation /// 0005694 // chromosome // inferred from electronic annotation	0003677 // DNA binding // non-traceable author statement /// 0003677 // DNA binding // inferred from electronic annotation	chr6:26273143-26273640 (+) // 100.0 // p22.2
11720863_at	-0.0697694	-0.11993	-0.0697694	0.0697694	0.0947804	0.16517	0.0213566	0.00404174	-1.14583	-0.196396	1.14583	down	PNPLA4	8228	0006629 // lipid metabolic process // inferred from electronic annotation /// 0008152 // metabolic process // inferred from electronic annotation /// 0016042 // lipid catabolic process // inferred from electronic annotation		0004806 // triglyceride lipase activity // inferred from electronic annotation /// 0016787 // hydrolase activity // inferred from electronic annotation /// 0050253 // retinyl-palmitate esterase activity // inferred from electronic annotation	chrX:7866803-7895477 (-) // 83.75 // p22.31
11749228_a_at	0.0133085	0.0989914	0.328049	-0.162341	-0.0133085	-0.0577335	0.214749	0.0965383	1.16843	0.224577	1.16843	up	TMEM30A	55754	0036010 // protein localization in endosome // inferred from mutant phenotype /// 0070863 // positive regulation of protein exit from endoplasmic reticulum // inferred from direct assay	0005783 // endoplasmic reticulum // inferred from direct assay /// 0016020 // membrane // inferred from electronic annotation /// 0016021 // integral to membrane // inferred from electronic annotation	0005515 // protein binding // inferred from physical interaction	chr6:75965367-75994502 (-) // 93.61 // q14.1
11716184_s_at	-0.254614	-0.0872059	-0.0671816	0.116672	0.204749	0.0671816	0.0684121	0.0207445	-1.20236	-0.265868	1.20236	down	ALCAM	214	0007155 // cell adhesion // inferred from electronic annotation /// 0007155 // cell adhesion // traceable author statement /// 0007165 // signal transduction // traceable author statement /// 0007411 // axon guidance // traceable author statement /// 0007411 // axon guidance // inferred from electronic annotation /// 0008045 // motor axon guidance // inferred from electronic annotation	0009897 // external side of plasma membrane // inferred from electronic annotation /// 0016020 // membrane // inferred from electronic annotation /// 0016021 // integral to membrane // inferred from electronic annotation /// 0030424 // axon // inferred from electronic annotation /// 0043025 // neuronal cell body // inferred from electronic annotation	0005102 // receptor binding // traceable author statement	chr3:105085712-105295746 (+) // 96.66 // q13.11
11727671_a_at	-0.0144491	-0.0359464	0.0879593	0.0633774	-0.119267	0.0144491	0.829333	0.712878	1.01842	0.0263347	1.01842	up	SYT17	51760	0006810 // transport // inferred from electronic annotation	0005802 // trans-Golgi network // inferred from electronic annotation /// 0008021 // synaptic vesicle // inferred from electronic annotation /// 0016020 // membrane // inferred from electronic annotation	0005215 // transporter activity // inferred from electronic annotation	chr16:19179534-19279656 (+) // 91.6 // p12.3
11724241_at	0.125678	-0.0768015	-0.138305	0.157806	-0.0442648	0.0442648	0.626745	0.451512	-1.05879	-0.0824116	1.05879	down	TCF4	6925	0000122 // negative regulation of transcription from RNA polymerase II promoter // inferred from electronic annotation /// 0006351 // transcription, DNA-dependent // inferred from electronic annotation /// 0006352 // transcription initiation, DNA-dependent // inferred from sequence or structural similarity /// 0006355 // regulation of transcription, DNA-dependent // inferred from electronic annot…	0005634 // nucleus // inferred from direct assay /// 0005634 // nucleus // inferred from electronic annotation /// 0005667 // transcription factor complex // inferred from sequence or structural similarity /// 0005667 // transcription factor complex // inferred from electronic annotation	0000978 // RNA polymerase II core promoter proximal region sequence-specific DNA binding // inferred from sequence or structural similarity /// 0001011 // sequence-specific DNA binding RNA polymerase recruiting transcription factor activity // inferred from sequence or structural similarity /// 0001077 // RNA polymerase II core promoter proximal region sequence-specific DNA binding transcription …	chr18:52889564-53255860 (-) // 95.08 // q21.2
[truncated: 48,951 more rows]

## Sheet: Diff Genes Number
NO	Comparison	Up-regulated	Down-regulated
1	KD vs NC	322	489

## Sheet: Differential Data
Probe	KD	KD	KD	NC	NC	NC	P-value	P-value	Fold change	Fold change	Fold change	Fold change	Annotation	Annotation	Annotation	Annotation	Annotation	Annotation
probeSet	E3626-1_(PrimeView).CEL	E3626-2_(PrimeView).CEL	E3626-3_(PrimeView).CEL	E3623-1_(PrimeView).CEL	E3623-2_(PrimeView).CEL	E3623-3_(PrimeView).CEL	Corrected p-value	P-value	Fold change	Log Fold change	Absolute Fold change	Regulation	Gene Symbol	Entrez Gene	Gene Ontology Biological Process	Gene Ontology Cellular Component	Gene Ontology Molecular Function	Alignments
[truncated: 811 more rows]

## Sheet: Diff Data(UP)
Probe	KD	KD	KD	NC	NC	NC	P-value	P-value	Fold change	Fold change	Fold change	Fold change	Annotation	Annotation	Annotation	Annotation	Annotation	Annotation
[truncated: 323 more rows]

## Sheet: Diff Data(Down)
Probe	KD	KD	KD	NC	NC	NC	P-value	P-value	Fold change	Fold change	Fold change	Fold change	Annotation	Annotation	Annotation	Annotation	Annotation	Annotation
[truncated: 490 more rows]

[truncated: 1 more sheets: Raw_Data]
